# Supplementary material for: Exaptation of Bornavirus-Like Nucleoprotein Elements in Afrotherians
Source: PLoS Pathog. 2016 Aug 12;12(8):e1005785. doi: 10.1371/journal.ppat.1005785 (PMC4982594; doi:10.1371/journal.ppat.1005785)
Supplement: S1 Table — aAccession numbers in bold fonts show the cluster I EBLNs categorized from the phylogenetic tree in Fig 1A. bAmino acid positions of bornavirus N (accession number: AY374520). cEBLN sequence identified in ALYB01141343 was not used for the phylogenetic analyses because of no overlap region with other EBLNs. (XLSX) [file ppat.1005785.s016.xlsx]

## Sheet: Sheet1 (2)
S1 Table. EBLNs identified in afrotherian genomes by tBLASTn search using bornavirus N as a query.
Common name (Species name)	Host genome				bornavirus Nb	E-value		Identity (%)
	accession numbera	contig name	strand	position	position	tBLASTn	Pfam
Cape golden mole (Chrysochloris asiatica)	AMDV01100225	contig100225	+	18149..19132	41..368	3e-113	-	53
	AMDV01031468	contig031468	-	155957..155316	142..359	4e-23	1.7e-19	31
Cape elephant shrew (Elephantulus edwardii)	AMGZ01016176	contig016176	+	13192..13662	188..345	7e-21	2.6e-27	36
	AMGZ01016178	contig016178	+	933..1402	188..345	1e-20	4.3e-27	36
Rock hyrax (Procavia capensis)	ABRQ02082163	contig_82163	-	61066..60416	142..358	4e-26	1.73e-31	35
	ABRQ02082168	contig_82168	-	8752..8111	142..358	1e-25	9.4e-31	34
African elephant (Loxodonta africana)	AAGU03066204	cont3.66203	+	37530..38093	111..297	3e-40	-	41
				37336..37515	45..103	3e-40		43
	AAGU03023585	cont3.23584	+	16852..17346	144..312	5e-34	-	42
	AAGU03027606	cont3.27605	+	35768..36679	69..369	5e-32	-	33
	AAGU03004610	cont3.4609	-	27789..27418	128..252	3e-29	-	43
				28046..27846	45..110	3e-29	-	43
	AAGU03015682	cont3.15681	-	9404..8637	103..358	7e-27	3.7e-32	33
	AAGU03015684	cont3.15683	-	1851..1084	103..358	9e-27	5.6e-32	33
	AAGU03043349	cont3.43348	-	106954..106205	80..328	1e-25	-	30
Florida manatee (Trichechus manatus latirostris)	AHIN01118393	contig118393	-	30247..29474	69..322	1e-51	-	42
	AHIN01126948	contig126948	+	66972..67463	56..224	9e-47	-	37
				67465..67893	225..370	9e-47	-	36
	AHIN01100308	contig100308	+	14944..15522	144..337	3e-38	-	41
				14562..14792	13..95	0.0001	-	36
	AHIN01080543	contig080543	-	8488..7982	115..288	5e-31	-	43
				5299..5201	279..311	5.5	-	52
	AHIN01116342	contig116342	+	112664..112912	192..274	1e-30	-	53
				112972..113190	296..367	1e-30	-	33
				112932..112991	283..302	1e-30	-	55
	AHIN01138425	contig138425	+	100372..101022	142..358	2e-27	6.4e-33	35
	AHIN01138426	contig138426	+	24731..25384	141..358	6e-27	2.1e-32	34
	AHIN01030712	contig030712	+	11220..11828	175..368	1e-25	-	34
Aardvark (Orycteropus afer)	ALYB01223124	contig223124	+	24474..24725	216..299	9e-24	-	39
				24137..24472	104..214	9e-24	-	35
	ALYB01141940	contig141940	-	14129..13479	141..361	5e-23	6.2e-28	30
	ALYB01141942	contig141942	-	14454..13804	141..361	5e-23	6.2e-28	30
	ALYB01141343c	contig141343	-	17323..16874	108..253	4e-20	-	35
aAccession numbers in bold fonts show the cluster I EBLNs categorized from the phylogenetic tree in Fig 1A.
bAmino acid positions of bornavirus N (accession number: AY374520)
cEBLN sequence identified in ALYB01141343 was not used for the phylogenetic analyses because of no overlap region with other EBLNs.
