# Supplementary material for: Exaptation of Bornavirus-Like Nucleoprotein Elements in Afrotherians
Source: PLoS Pathog. 2016 Aug 12;12(8):e1005785. doi: 10.1371/journal.ppat.1005785 (PMC4982594; doi:10.1371/journal.ppat.1005785)
Supplement: S2 Table — aa-q correspond to the branches of the phylogenetic tree shown in Fig 1C. bp-values were calculated by the likelihood ratio test. (XLSX) [file ppat.1005785.s017.xlsx]

## Sheet: Sheet1
S2 Table. dN/dS ratios estimated for the ORFs encoded by cluster I EBLNs.
brancha	dN	dS	dN/dS ratio	p valueb
a	0.0981	0.353	0.2779	5.02x10-10
b	0.0571	0.0459	1.2436	0.66
c	0.061	0.1336	0.457	0.02
d	0.0099	0.007	1.4078	0.8
e	0.0082	0.0708	0.116	1.6x10-5
f	0.0082	0.0483	0.1688	2.55x10-3
g	0.0139	0.1453	0.0953	9.4x10-12
h	0.0029	0.0145	0.1983	0.07
i	0	0.0035	0.0001	0.14
j	0.0085	0.0278	0.3073	0.1
k	0.0133	0.0684	0.194	3.05x10-4
l	0.0013	0.0036	0.3642	0.49
m	0	0	1.0184	0.99
n	0	0.0036	0.0001	0.99
o	0	0	0.0001	0.1
p	0.0072	0.0174	0.4134	0.33
q	0.0033	0.0007	4.7205	0.77
aa-q correspond to the branches of the phylogenetic tree shown in Fig 1C.
bp-values were calculated by the likelihood ratio test.
