# Supplementary material for: Exaptation of Bornavirus-Like Nucleoprotein Elements in Afrotherians
Source: PLoS Pathog. 2016 Aug 12;12(8):e1005785. doi: 10.1371/journal.ppat.1005785 (PMC4982594; doi:10.1371/journal.ppat.1005785)
Supplement: S3 Table — aNumber in parentheses indicate the nucleotide positions of CDS encoded by laEBLNs. (XLSX) [file ppat.1005785.s018.xlsx]

## Sheet: Sheet1 (2)
S3 Table. Nucleotide positions of laEBLNs in L. africana genome.
gene	exon	nucleotide positions in scaffold 5, Loxafr3.0a
laEBLN-1v1	1	46498841-46498978
	2	46492316-46493505	(46492395-46493429)
laEBLN-1v2	1	46498841-46498946
	2	46492455-46493505	(46492455-46493429)
	3	46489199-46489569	(46489492-46489569)
laEBLN-2v1	1	46447166-46447296
	2	46439873-46441009	(46439899-46440933)
laEBLN-2v2	1	46447164-46447255
	2	46439959-46441010	(46439959-46440933)
	3	46436412-46436782	(46436705-46436782)
aNumber in parentheses indicate the nucleotide positions of CDS encoded by laEBLNs.
