# Supplementary material for: Exaptation of Bornavirus-Like Nucleoprotein Elements in Afrotherians
Source: PLoS Pathog. 2016 Aug 12;12(8):e1005785. doi: 10.1371/journal.ppat.1005785 (PMC4982594; doi:10.1371/journal.ppat.1005785)
Supplement: S4 Table — aGenome locations orthologous to transcript variant 1 of TMEM106B and SCIN were refered from the NCBI databse on 4th December 2015. (XLSX) [file ppat.1005785.s019.xlsx]

## Sheet: Sheet1
S4 Table. Genomic loci of TMEM106B and SCIN in animal gemomes.
Common name (Species name)	Host genomea
	Chromosome (accession number)	TMEM106B	SCIN
Human (Homo sapiens)	7	12211222..12237264	12570349..12653603
Chimpanzee (Pan troglodytes)	7	10815934..10842011	11166471..11262753
Rhesus monkey (Macaca mulatta)	3	113998731..11402084	113538392..113623357
Dog (Canis lupus familiaris)	14	27137049..27166652	27429434..27477805
Black flying fox (Pteropus alecto)	(NW_006436282)	8374382..8388877	8547142..8615268
Cattle (Bos taurus)	4	19893089..19915667	20153058..20233814
Chicken (Gallus gallus)	2	26703983..26718593	26871392..26920939
Elephant shark (Callorhinchus milii)	(NW_006890125)	3394474..3413010	3017595..3078455
aGenome locations orthologous to transcript variant 1 of TMEM106B and SCIN were refered from the NCBI databse on 4th December 2015.
