# Supplementary material for: Exaptation of Bornavirus-Like Nucleoprotein Elements in Afrotherians
Source: PLoS Pathog. 2016 Aug 12;12(8):e1005785. doi: 10.1371/journal.ppat.1005785 (PMC4982594; doi:10.1371/journal.ppat.1005785)
Supplement: S5 Table — aPrimer map used for RT-PCR in Fig 3 and S9 Fig are shown in S8 Fig. (XLSX) [file ppat.1005785.s020.xlsx]

## Sheet: Sheet1 (3)
S5 Table. Sequence information of primers used for the present study.
primer name	sequence (5'-3')	sense	use
aa	CATATGGTGGCTCGATGGTC	+	One-step RT-PCR
ba	CTTCACCTTCTGGGCTTCAG	-	One-step RT-PCR/Sequencing
ca	GGCGCCCCATGTTTTAGTCT	+	One-step RT-PCR
da	GCGGCATCCCACGTTGC	+	One-step RT-PCR
ea	TTAATCATCATCCGTGGATGACTCT	-	One-step RT-PCR
fa	TCTGGCTGATGCTTCTGGTC	-	One-step RT-PCR
ga	TCTTCAGCCCTGGTGTCATA	+	Two-step RT-PCR
ha	AGTTGGTGTTGTCTCTGCTG	-	Two-step RT-PCR/Sequencing
AF_GSP1	GCTGCGTGGTACAGAGCCGCA	-	PCR for 5' RACE
AF_NGSP1	ATGCTGCCGTCTTCACCTTCTGGGC	-	Nested PCR for 5' RACE
AF_GSP2	TGGCACCCCTCAGCTGTCAAT CCC	+	PCR for 3' RACE
AF_NGSP2	ACATGGAGCACACACCGTATCCTGC	+	Nested PCR for 3' RACE
AFEBLN_CMV_F	AAGGTTAAGCTTAATCAGACAGATGGCGACTGG	+	PCR for FLAG-tagged laEBLN1v1 plasmid constract
AFEBLN_CMV_R	AAGGTTGGATCCATCATCATCCGTGGATGACTC	-	PCR for FLAG-tagged laEBLN1v1 plasmid constract
AfEBLN_V5_F	AATCAGACAGATGGCGACTGG	+	PCR for FLAG-tagged laEBLN1v2 plasmid constract
AfEBLN_V5_R	ATGGCTTGGTCCTGTTTTGT	-	PCR for FLAG-tagged laEBLN1v2 plasmid constract
AFEBLN_F_HindIII	AAGGTTAAGCTTATGGCGACTGGTTCAGATG	+	PCR for subcloning of laEBLNs
Tagminus_v1R _BamHI	AAGGTTGGATCCTTAATCATCATCCGTGGATGA	-	PCR for subcloning of laEBLN-1v1
Tagminus_v2R _BamHI	AAGGTTGGATCCCTAATGGCTTGGTCCTG	-	PCR for subcloning of laEBLN-1v2
AFEBLN_F4	AGGTCCTGTCGTCAAGGTCA	+	Sequencing
AFEBLN_F6	GCCCAGAAGGTGAAGACGGCAGCAT	+	Sequencing
82_exonI_EconRV_R	AAGGTTGATATCCGGCACGCTGGACGCTGCGC	-	PCR for plasdmi construct used for promoter assay/ Sequencing
82_exon1_KpnI_F	AAGGTTGGTACCGCAAGCCTGCGGCATCCCAC	+	PCR for plasdmi construct used for promoter assay/ Sequencing
84_exon1_KpnI_F	AAGGTTGGTACCCCAAGCCTCGAGCCAGAGGC	+	PCR for plasdmi construct used for promoter assay/ Sequencing
84exonI_HindIII_R	AAGGTTAAGCTTCGGCACGCGGGGCGCTGCAC	-	PCR for plasdmi construct used for promoter assay/ Sequencing
AFGAPDH_F1	CTGCTGATGCCCCATGTTT	+	One-step RT-PCR
AFGAPDH_R1	GTCCCTCCACGATGCCAAAG	-	One-step RT-PCR
aPrimer map used for RT-PCR in Fig 3 and S9 Fig are shown in S8 Fig.
