# Supplementary material for: Exaptation of Bornavirus-Like Nucleoprotein Elements in Afrotherians
Source: PLoS Pathog. 2016 Aug 12;12(8):e1005785. doi: 10.1371/journal.ppat.1005785 (PMC4982594; doi:10.1371/journal.ppat.1005785)
Supplement: S1 File — Each equence name corresponds to that in Fig 1A, S2 and S4 Figs. (FASTA) [file ppat.1005785.s023.fasta]

>bornavirus/AY374520
MPPKRRLVDDADAMEDQDLYEPPASLPKLSGKFLQYTVGGSDPHPGIGHEKDIRQNAVALLDQSRRDMFHTVTPSLVFLCLLIPGLHAAFVHGGVPRESYLSTPVTRGEQTVVKTAKFYGEKTTQRDLTELEISSIFSHCCSLLIGVVIGSSSKIKAGAEQIKKRFKTMMAALNRPSHGETATLLQMFNPHEAIDWINGQPWVGSFVLSLLTTDFESPGKEFMDQIKLVASYAQMTTYTTIKEYLAECMDATLTIPVVAYEIRDFLEVSAKLKEEHADLFPFLGAIRHPDAIKLAPRSFPNLASAAFYWSKKENPTMAGYRASTIQPGAGVKETQLARYRRREISRGEDGAELSGEISAIMKMIGVTGLN
>An/JYKP01086303
------------SMDDQQMSMDTTSRSQLSGRFRQFPSDSMDPEAGIGRLEDTERNAKSMFNPAFRATFHPATPNLLFLCCLTDGLHEGLIDVGVNERSSL---IVEGKQTSTRS-----------------------------------------------------------RATDGESANLLIAHNAGSAIDWINSQPWVGEFVFALL-------GKELLDQLKLVATRAQMTTVFTIQTFLEPCMDGTPALPSVFTDIVEFEKRLINAKNKMGSLFGLAGALRHPIMLELAPGTFPNLATAANYWTKRTNPTFTGFKDPNIIPGASLSLPLLRMVAQRPVKRGDTGGPM-----------------
>An/JYKP01015212
---------------------------ELSGKSRQYSLDVLEPTPSIGDVKDIKKAAKSVLDPANKSHFHPVTPSLVFLCFIFDGLHKALLSVGVSKRSNCGWELEQGN-----------------DFIALEKSSVLSYCCGLLIGIVAGLSGKIGTSSLQVQRRFKAMMASIGKLSHGESTDLLISYNAGSAIGWISSRP-VGELMFTFLFGEFEFPECKLLDQVKLVAKKAQTTTCYAVRVFLDQRMDGSTALPAIVSEIPVFEEKKKQRLKRHWGSILSLGVY---------------VATAANYWAKRSNPTFSGFKAPGVIP-------------------------------------------
>An/JYKP01097472
----------------------PSALPESCNKFEQYPSDADEPHPGIGEVEDIEQ-----LNQCFIQHFHLITTSLIFLCFLFHRIHENLLTLGVSKESYLVTLVGGKEQN--KTKMLYGQSHKGKDFTSLELPSLL-YCCDLLIGMVVGVK-QNPFQQSPGSDRFNTLMVALQQPAHGDCTNLLLSYNTGPVIDWFKSRPWLRLFVFSLITVEFESPGKELLDQIKLVAGRVQMTTY-TIKMFLEQCMDGAIILPSVVTDTVVLKKKEKLF-KAL-KLFEYGGALCHPVMVELSPWKFPNLASRLQVICPPRPPKVLGLQA-AIVPG------------------------------------------
>An/JYKP01239444
----------------------------LNGNVQQFPSDSTELHAGIRHVKEIKENTKSFVDPSFRQLFHPVMPSLM-----FEGMHEGFKAVGVEEKSGITT---EGKQMYTLTLH---KKSVKRGYNQSRHGSVLHNCCDLLIGIVVGSSDKIRSNSILSQKRFCAMMAALGRAPDSESANLLVGYGAGPAIDWISSHEWVREFVFTFLFRKFKSPGKELLHQVKLVATKAQMTTVYIIQVYLEQCMDETMKLPSVISDIIEFERRLKAARDKMGEFFERAGALRHSAMLEIAPRMFPSLATAANFWMKRNNPTFTGFKAPEIIPGSNLSLPLLQMAVQR-IKRDCINGPMDAHTLSVLSEYGV----
>An/JYKP01020218
----------------------------LSGKVRQFPSDSADPCPRMGRKDDIENNTKSLLDPGFHQNFHLVTPSLVFLCYLFDGLHEALK-VGVNERSAVTV---EGKQSLTPLL-FKKSLTDQDKVTRMEMASILPHYCDLLIGMVIGSSDKV-SNSIQIQK-FHGMMLALGRAPDGEGANLLVAHNAGPAIDWINSQSWVGELVFAFLFKKFESLGKELLVQVKLAAG-AQMTIVFTIQAYLEQCMDGT---PVISSVLSDTVEIEKRIKNKMGDLFKLAGALRHPITLKILP-MFSEPCY-G-LLDQKNQSTFTGFSAPDVIPGSSLSLPLLQMAAQRCIKRGDAGGQIDGHTLAILSRYGVS---
>An/JYKP01173564
-----------------------------------------------------------------RATFHPATPNLLFLCCLTDGLHEGLIDVGVSERSSLTV---EGKQT--STQSLFKRNVTDQDMTKTEMTSMLQHCCYLLIGVVIGSSD-IQSNPIQV-KQFRAMMVAPGRAADGESANLLIAHNAGPAIDWINSQPWVGEFVFALL-------GKALLDQVKLVATRAQMTTVFTIQTFLEPCMDGTPALPSVSLHIVEFEKRLINAKNKMGSLFGLAGALRHPIMLELAPETFPNLATAANYWTKRTNPTFTGFKDPNIIPGASLSLPLLQMVAQRPVKRGDTGGPM-----------------
>As/LIPJ01003622
---------------------------KLSHNFLQYPKESTDPHPGIGEKKKIEIKALFMLNH-HRAEFHPASTSLIFMC-------------------------------------------------------MLDYCCKLLIGLAIRSSEKIHSGSEQIKCRFKTLMVTI-----GESATHLNTYQPGAAVDWLNSKPWDGILLLGILSTKFKSPGKDLMGQIRMVTSDAQMTTD-TGSMYWDKSITEGCEIPPFLSTERDLKETSRRMTYWHYKTQ-FY-EVNHTSISTSLLSSNLLEQERKY-----NNDSI-GSSVST-QPRSSLTEPLLPRA-EGQVIRSGIRGEMSPNVKAILKLVGITGF-
>Ca/AMDV01100225
----------------------------------------TEPHPGIGRHADIEKNTLSMFNHEHRSRFHPVTASLVFMCYLIPGLWEALNAAGVHQRSYLAAPVKDGDRVAYETLALHLSDVEDRSLSALEMSALLGHCCTLLIGVVIGSSEKIRSGSEQIKRWFKTLMVTLNKQGHSKTATALDLYPPSSAIDWINSQPWAGNLILGLLMTTFESPGRELMDQIRMVASYAQMTTYSTIKQYLDQCMDATLALPAVASEIPKFLYTEQDLRSKLGEWFEFMGAIRHPEVIKLAPRSFPNLSSAALFWSRKESATVTAFRAPVIQLGSSLTESLLTRARRREIVRSGIGGEMTPNIKKILGLVGVTG--
>Ca/AMDV01031468
---------------------------------------------------------------------------------------------------------------------------------------------TLNILIALFKNSRDNSHVRTVENRFKAFKAVVNTDDHVPYPAI----NVSSFVIYLASQHWCHRVLCRILSSKFTGPAEQMMVQVHMVA-WSQMTTLKTVKKFLNECDSSLILIPEVKEEIPKFYEAYERLREKTEEWFPYAKAIKHPEAQKVIMAAFPNLVSAALYHAAETTPSMRNYRAGKHIKG-GLPENTLKSAFEHKISQEERETLYSVDISS-----------
>Cap/JYKR01135515
---------------------------ELSGKFGQYPTHVEEPGPGTGEVGDLEHQIEARSNPSITP--HPITAS-VFPCFWFEALH--------------------------KIKTLYGEILKGKDLTSFELSSVPRHRCDRVGKVVAESRDTMRANSLQAQK-FKTLMVSLQRPTHGDGANLSLNYNAGLATNWFNSRR------------------------------------------------------------------------------------------TNPL-FEVSPWMLPNLATVANYWAKRLNPANSGFKAPDIIPGANIPLTQMAAY----VSRG------------------
>Cap/JYKR01050463
----------------QQSFEP-------SGKFGQYPSDADEPHSGIGEVEDTEQ-----LNQCLIQHFHLIKTSLTFLCFLFHGIHDYLLTVGVSKESYLVTSFG-GKN---KTKMLYSQSHKGKDLTSLQLLSV-QYCCDLLIGIGIVVRGQVTESMPTVS-RFRSNSGPLSSNQH-------MVIVPTCCSVIMQGQ-LIGLV--NLSLIEFESPGKELLDQIKLVAGRAQMTAYYTIKMFLEQCMDGSIVLPSVVTDTVVFKEKEKLV-KAL-KFFEYGGALRHPIMVELCPSKLPNLAAVANYWAKRLNQTYSGFKAPNIITGADIILRLIQMVASRQASSRTGTGNMDT-TLNILKNFGMTG--
>Cap/JYKR01040364
-----------DAMDRSGLPDLQGSF-ELSGKNR-YPLDALEPQPSIGDVKDIKKAAKSVLDPAHKSHFHPVTPSLVFLCFIFDGLHEALLSVGVSKRSNI---VVGNKNKEMDTPCASGFKDMP-NFIALEKSSVLRHCCDLLIGVAAGSSDKICASSLQVQRPFKAMMASIGRLSHGESADLLMSYNAESAID-ISSRPWVGELMFTFLLGEFESP------QVKLVVKKAQMTTYYAVRMFLDQCMDGSIALPAIVSEIPVFEEKKTMVKKTLGKYFEFGGVLCHPIFRQLSPRMFPNLAATANCWAKRSNPTFSGFKAPDIIPGSTI---------------------------------------
>Cap/JYKR01162909
---------------------------ELSGKSRQYPADALEPQPGIGDVKDIEKAAKSMLDPAHRSHFHLITPSLVFLCFIFNGLHKALLSVGVSKRSNIVIGNENKETDTLYASKF---EDVMPDFTALEMSSILHHCCDLLIGIAAGSSDPICTKSLQVQRQFKAMMISIGRPLHGKSADLLISYNAGPAIDWINSRPWVGGLMVTFLFGEFESPACELLDQVKVVANKAQMTTYYTVGMFLDQCMDGSIALPAVVSEFPVFEQKKALVKTALGDFFEFRGVLRHPVIGELSPRMFPNLATTANYWAKRRNPTFSGFEALDFIPGSTITLPLV-MTSARKISRGSD---------------------
>Cc/AJFV01005318
----------------------------------------SEPHLGIGRHEDINRNTVSLLDHDHQAKFHPATASLIFMCYLVPGRWEAMDGISAPHRSYLAVPVQSGYKTVHDIVAMFNSKIWDCDITSLDMLTLLGYFCTLMIGIVIGSSEKI-SGSEQIK-RFNTLMVTLNKQGHGDTASAINLYHPSAAVDRLNSQPWVGSLIVSLLSTKFDSLGKELMDQIRMVANCA--TTYAMT-QFFNQCMDETLTLSAVGDEIPTFLQTEHDVKRQKVEW--------HPDVIELAPLVFPNLASAA----RRESSTMSAFKAPVIQPGSTLTESLLTRAHTCKVMQSGTEDEMSPSTQKILALVGV----
>Cci/LVWQ01064174
---------------------------------LHSSLGNKSETPSKKKKKEIKENAKSFVDPSFRQLFHPVLPSLMFLCSLKECLKDS---KQLEWKKKVESQCRESKCIPSRSTRNRGYPNQNRD------GSVLHHCCDLLIGIVVGSSDKMKSDSILIQKRFCAMMAALGRAPDSESANLLVGYSAGPAIDWISSHEWVREFVFTFLFTKFKSPGKELLHQVKFVATKAQMTCYS----YLKQCMDETVKLSSVIADIIEFKRRLKAARDRMGEFFEWAGALRHSAMLEIAPGMFPSLATAANFWMKRNNPTFTGFKAPEIILGSNLSLPLLQIAVQR-IKRG-----------------------
>Cci/LVWQ01022559
-PRKGR-LNKLVSMDDQQMSMDTTSRSQLSGRFRQFPSNSTDPEAGIGRLEDTERNAKSMFDPAFRATFHPATSNLLFLCCLTDGLHEGLIDAGVSERSLLT---VEGKQTSTVT-------TDQDQMTKTEMASMLQHCCCLLLGVVIGSSDLVYSGLKTIPGHDGCTRQG-SR--KCKPVGCTQCW----ACDRLDQQSTLGW-ICICSSVQ----GTELLDQVKLVATRAQMTTVFTIQTFLEPCMDGTPALPSVFTDIVEFDKRLTNAKNKMGSLSGLAGAFRHPITLELAPGTFPNLATAANYWIKRTNATFTGFKDPNIIPGASLSLPLLQMVAQRPVKRGDTGGPM-----------------
>Cci/LVWQ01106465
----------------------------------------------------------------------------------------------IIKEIWKSLN-TKRLNIIKKQMKYRSHNTFKYKFTALEMSSIFHHCCDLLIGIAAGWSDKIRTNSLQVHRQFKAMMVSIGRPSHGESADLLISYNAGPAIDGINSRPWVGGLMF-----EFESPACKLLDQVKVVAHKAQMTTYYTVRTFLDQCMDGSIALPAVVSEIPVFQQKQVLV-KVLRDFFECGGVLCHPVIGELSPRMFPNLATAAKYWAKRRNPIFSGFEAPDIISGSTIILPLLQMASARKISREDD---------------------
>Cci/LVWQ01060281
----------------------------------------------------------------------SLTTSLIFLCFLFHGIHENLLTLGVFKESYLVTLVGRKEQ---KTKMLYGQSHKGKDFTSLELPSVL-YCCDLLIGMVVGVK-QNPYQQSPGSERFNTLMIALQQLAHGYCTNLLLSYNAGPVIDWFKSRPWLRSFVFSLIT-GFESPGKELLDQIKLVAGRVQMTTYYTIKMFLEQCMDGAVILPSVVTDIVVLKEKEKLV-KAL-KLFEYGGALCHSVMVELSPWKFPNLAAV-----------------------------------------------------------------
>Cci/LVWQ01071494
----------------------------LSGKVRQFPSDSADPCPGMGRKDDIENNTKLLLDPGFHQNFHPVTPGLV-LCYLFDGLHEALK-VGVNERSAITM---EGKQPLTPLL-FKKSLTDQDKVTRMEMASILPHYCDLLIGMVIGSSDKVQSNSIQIQKRFHGMMVALCRAPDGEGANLLVAYNAGPAIDWINSQSWVGELVFAFLFKKFETLGKELLDQVKLVAAGARMTVVFTIQAYLEQRMDGSPVIPSV---LSDIVEIEKRI--------------------------------------------------------------------------------------------------
>Cci/LVWQ01060798
---------------------------ELSGKSRQYSLDVLEPTPSIGGVKDIKKAAKSVLDPANKSHFHPVTPSLVFLCFIFDGLHKALLSVGVSKRS---------------------------NFIALEKSSALCHCCGLLIGIVAGSSVKIGTSSLQVQRRFKAMMASIGKLSHGESTDLLISYNAGSAIGWISSRPWVGELMLTFLFGEFEFPECKLLGQVKLVAKKAQMTTCYAVRMFLDQCMDGSTALPAIVSEIPVFEE---------------------------SP-MFPNLATAANYWAKRSNPTFSRFKAPGVIPGLVITLPLLQITSTCKISKGSIGG-------------------
>Cea/JZLG01005931
-----------------DSSKPPSA-PELGGKFGQYPTYVEEPCPGTGQVGDLEHQ----IDARSNPLIHPITAS-VFLCFLFEALRENLLSVGLSRELYVAIPVTKSKHCMV----LYGEILKGKDLTSFKISSVPRQVGN----VVAELRDKMRANSLQAQK-FKTLMVSLQRPTHGDDANLSLNYNAGLATNWFNSRPWVGSLVFA-LTTEFESPEKELLDQV--------------ID-WLLECE-QHIVLPRLLYSRR-----KRRLPGKHTDSFLSMGEPRTNLLFEVSSRMLPNLAMVANYWAKRLNPANSAFKAPDIIPGANM---------------------------------------
>Cea/JZLG01020684
----------------QQSFEP-------SGKFGQYPSDADEPHSGIGEAEDTEQ-----LNQCLIQHFHLIKTSLTFLWFLFHGIHENLLTVGVSKESY---PVTSGGKN--KTKMLYGQ----------------------------GSSDRIRANSFQVQKQFKTLMVALQQPARGDCANLLLSYNARPVIDWLKSTPWLRSFVFGLI------PGKELLDQIKLVAGRAQMTAYYTIKMFLEQCMDGSVVLPSVVTDTVVFKEKEKLL-KAL-KFFEYGGALCHPIMVELCPSKLPNLAAVANYWAKRLNQTYSEFKAPNIIPGADIILPLIQMVAPRQASSRTGTGNMDT-TLNILKNFGMTG--
>Cea/JZLG01067810
---------------------------ELSGKSRQYPADALEPQPGIGDVKDIEKARKSMLDPAHRSHFHLTTPSLVFLCFIFDGLRKALLSVGVSKRSNIVIGNENKETDTLYASKF---EDVMPNFTALEMSSILRHC-SLLIGVAAGSSDPICTNSLQVQRQFKAMMISIGRHLHGKSADLLINYNAGPAIYWINSRAWVGGLMFTFLFGEFES----------VVASKAQMTTYYTVGMFLDQCMDGSIALPAVVSEIPVFEQKKALVKRALGDFFEFGGVLRHPVIGELSPRMFPNLATAANYWAKRRNPTFSGFEALDFIPGSTITLPLV-MTSARKISRGSD---------------------
>Cea/JZLG01072936
-----------DAMDRSGLPDLQGSF-ELSGKSRQYPLDALEPQLSIGDVKDIKKAAKSMLDPAHKSHFHPVTPSLVFLCFIFDGLHETLLSVGVSKRSNI---VVENKNKEMDTPCASGFKDMP-NFIALEKSSVLRHCCDLLIGVAAGSSDKICASSLQVQR-FKAMMASIGRLSRGESADLLMSYNAESAIDWISSRPWVGELMFTFLFGEFESPLR------KLRKSS-LPRKHR-QPIML-ECF-ISAWMAPLLYQCQSLRRKKQWLKRHWGNILSLGVYFATPYIRQLSPQMFPNLAATANCWPKRSNPTFSGFKAPDVIPGSTI---------------------------------------
>Cj/BBXK0110017
------------AMESQALMEISANMPQLNGNVWQFPSDSTELHPGIRHVK-IKENTKSFVNPSFRQLFHPVMPSLM--SALFEGMHEGFKAVGVEEKSGITM---EGKQMYTLTLH---KKSVKEGVTEMALFSIIAVIC-LVLGQVTK-SQAV-----S-SRRFCAMMAALGRAPDSESADLLVGYSAGPAIDWISSHEWAGEFVFTFLFTKFKSPGKELLYQVKLVATKAQMTTVYIIQAYLEQCMDETMKLRSVISDITEFKRRLKAARDRMGEFFEWAGALRHSAMLEIAPRMFPSLAIAANFWMKRNNPTFTGFKAPEIIPGSNLSFPLLQMAVQR-IKRG-----------------------
>Cj/JRUL010394106
----------------------------LNGNVWQFPSDSAELHPGIRHVK-IKENTKSFVNPSFRQLFHPVMPSLMFLRSL----------KGCMKDSK-QLEWKKKVESQWRESKCIPSRSTRNPPNQSRDGSVLHHCCHLLIGIVVGSSDKIKSGSILIQ-RFCAMMAALGRAPDSESADLVG-YSAGPAIDWISSHEWAGEFVFTFLFTKFKSPGKELLYQVKLVATKAQMTTVYIIQAYLEQCMDETMKLPSVISDITEFKRRLKAARDRMGEFFEWAGALRHSAMLEIAPRMFPSLATAANFWMKRNNPTFTGFKAPEIIPGSNL---------------------------------------
>Cj/ACFV01155689
------------AMELSQAMEISANMPQLNGNVWQFPSDSAELHPGIRHVK-IKENTKSFVNPSFRQLFHPVMPSLM--SALFEGMHEGFKAVGVEEKSGITM---EGKQMYTLTLH---KKSVKEGVTEMALFSIIAVIC-LVLGQVTK-SQAV-----S-SRRFCAMMAALGRAPDSESADLVG-YSAGPAIDWISSHEWAGEFVFTFLFTKFKSPGKELLYQVKLVATKAQMTTVYIIQAYLEQCMDETMKLPSVISDITEF---------------------------------------------------------------------------------------------------------
>Cj/ACFV01177695
---------------------------------------------------------------------------------------------GISGELYLAIPVVERKTPKHCMAKSSKERPGIHIL-EIVLPQ---HCCDLLANIVARSRDKIHVNSLQAQKCFKNLMVSLQRPTHGWCEPVCD--NAGLVADWFYLRPWDGSLVFALKIGEFESPEEELPDQLRLAAGRVQMTTYHTIKMFLDQHTDPSIALPSVVTKISGFEEKEAFAWKTLRQIFGYGGALCHP---------------------------------------------------------------------------------
>Cj/ACFV01177817
----------------------------------------------------------------------------------------------------------------------------------FEKLSVPRHCCDLLADIVANSRDKIHVNSLQAQKCFKNLMVSLQQPIHGWCEPVSD--NAGLVADWFYLRP-DGSFIFAWKIGEFESPEEELPDQVRLAAGRVQMTTYHTIKMFLDQHTDPSIALPSVVTKISGFEEKEAFAWKTLREIFGYGGALCHPIIM-PLTSDVLNLPIVANCWVKRLNPMHFGFKAPDIITGANITLPLIQMAASH-VSRG-----------------------
>Cj/ACFV01177095
---------------------------------------------------------------------------------------------GISGELYLAIPVVERKTPKHCMAKSSKERPGIHIL-EIVLPQ---HCCDLLANIVARSRDKIHVNSLQAQKCFKNLMVSLQRPTHGWCEPVCD--NAGLVADWFYLRPWDGSLVFALKIGEFESPEEELPDQLRLAAGRVQMTTYHTIKMFLDQHTDPSIALPSVVTKISGFEEKEAFAWKTLRQIFGYGGALCHP---------------------------------------------------------------------------------
>Cj/ACFV01186132
----------------------------------------------------------------------------------------------------------------------------------FEKSSVPRHCCDLLADIVANSRDKIHVNSLQAQKCFKNLMVSLQ-PIHGWCEPVSD--NAGLVVDWFYLRP-DGSLVFAWKIGEFESPEEELPDQVRLAAGRVQMTTYHTIKMFLDQHTDPSIALLSVVTKISGFEEKEAFAWKTLRKIFGYGGALCHPIIM-PLTSDVLNLPTVANCWVKRLNPMHFGFKAPDIIPGANITLPLIQMAASH-VSRG-----------------------
>Cj/ACFV01193145
----------------------------------------------------------------------------------------------------------------------YGKSSKGRGICSFEKSSVPRHCCDLLADIVANLRDKIHVNSLQAQKCFKNLMVSLQRPIHGWCEPVSD--NAGLVADWFYLRP-DGSLVFAWKIGEFESPEEELPDQVRLAASRVQMTTYHTIKMFLDQHTDLSIALPSVVTKISGFEEKEAFSWKTLGKIFGYGGALCHPIIM-PLTSDVLNLPTVANCWVKRLNPMHFGFKAPDIITGANITLPLIQMAASH-VSRG-----------------------
>Cj/ACFV01189008
----------------------------------------------------------------------------------------------------------------------------------FEKSSVPRHCCDLLADIVANLRDKIHVNSLQAQKCFKNLMVSLQRPIHGWCEPVSD--NAGLVADWFYLRP-DGSLVFAWKIGEFESPEEELPDQVRLAAGRVQMTTYHTIKMFLDQHTDPSIALPSVVTKIRGFEEKEAFSWKTLRKIFGYGGALRHPIIM-ALT-DVLNLPTVANCWVKRLNPMHFGFKAPDIIPGVNITLPLIQMAASY-VSRG-----------------------
>Cj/ACFV01032871
-------------------------------------------------------------------------------------------------------------------------------FTALEMSSILRHCCDLLIGIAAGWSDLIHTNSLQVHRQFKAMIVSIGRPSHGESADLLISYYAGPAVDAINSRPWVGGLMF-----EFESPACKLLDQVKVVAHKAQMTTYYTVRTFLDQCMDSSIALPAVVSKISVFQQKQVLV-KVLRDFFECGGVLCHPVIGELSP-VFPNLVTAAKYWAKR-NPTFSGFEAPDIISGSTIILPLLQMASARKISRGSD---------------------
>Cj/ACFV01177522
-------------------------------------------------------------------------------------------------ELYLAIPVVERKTPKHCMAKSSKERPGIHIL-EIVLPQ---HCCDLLANIVARSRDKIHVNSLQAQQCFKNLMVSLQRPTHGWCEPVCD--NAGLVADWFYLRPWDGSLVFALKIGEFESPEEELPDQLRLAAGRVQMTTYHTIKMFLDQHTDLSIALPSVVTKISGFEEKEAFSWKTLGKIFGYGGALCHPIIM-PLTSDVLNLPTVANCWVKRLNPMHFGFKAPDIITGANITLPLIQMAASH-VSRG-----------------------
>Cj/ACFV01033973
--------------------------------FINYS--ADEPHPGIGEVEDVEQ-----LNQCLIQHFHLITMSLIFLFFLFHGIHENLLTLGVSKESYLVTLVGGKEQN--KTKMLYGQSHKGKDLTSLELPSVL-YCCDLLIGIVVGVK-QNLCQQSPGSERFNTLMVALQQPAHGDCTNLLLSYSAGPVIDWFKSRPWLRLFVFSLITVEFESPGKELLDQIKLVADRVQMTTYYTIKMFLEQCLDGAVILPSVVTDIVVLKEKEKLV-KAL-KLFEYGYALCHPVMVEFSPWKFPNLAAV-----------------------------------------------------------------
>Cj/ACFV01099682
-----------------------------------------------GRKDDIENNIKSLLDPGFHQNFHPVIPSLVFLCYLFDGLHKALK-VGVNERSAITV---EGKQSLTPLL-FKKSLTDQDKVTRMEMASILPHYCDLLIGMVIGPSDKVRSNSIQIQKRFHGMMAALGRAADGEGANLLVAHNAGPTIDWINSQFWVGELVFAFLFKKFESPGKELLDQVKLVATGARMTIVFTIQAYLEQCMDVTPVIPSV---LSDIVEIEKRI--------------------------------------------------------------------------------------------------
>Cj/ACFV01001945
-PRKGRELNKLVSMDDQQMSMDTTSRSQLSGRFRQFPSDSTDPQAGIGRLEDTERNAKSMFNPAFRATFHPATPNLLFVCRLTDGLHEDLIDAGVSERSLL---IVEGKQT--STQSLFKRTVTD--GTKTEMASMLQHCCYLFIRVVIGSSD-TQSNPIQV-KRFQAMMVAPGRAADGESANLLIARNAGPTIDWINSQPWVGEFVFALL-------GKELLDQVKLVAQFSPMTTVFTIQTFLELCMDGTPVLPSVLTDIVEFEKRLTNAKNKMGSLFGLPGALHHPIMLELTPGTFPNLAIVANYWTKRTNPTITGFKDPNIIPGASLSLPLLQMVAQRPVKREDTGGPMDGTL-VILSCYGING--
>Cmp/JPMF01072142
--------EEEELMYIEGFSQSAGKFGSLSGNF-QYPADDTEPHPGIRKKTKIEHATKCFLNPERRTLYHPMTPSLVFLCYLIPGLWTAFKNAGVPTSSYF-TQLIGGH---VQSQSLTNDAIEDVPLTALELSSVIAHCTTLLISIVLESSTKIAAGSAQIKKRIKAMFVTLGKPTHADIANALQLFPPTAAVDWLNSQPWIGNLILVFLDTTFKTPGKEMMDQVHLVAGYAQMTTYSTIQAYLEHCMDGTIALPAVVKEIEEFAKVSKQIHLKLRQWFKFAGAIRHSEVIKLAPKAFPNL---ALYWSKQESTSMGAYKAPDIVPGAIIIEFTLAHTHRRGIVRVGIGYEMGPNTTRILSAYGITGF-
>Cmp/JPMF01172860
--------------------------------FCQYPPDDTEPHPGIGKSAEIEHATKCFLNSQHRSIYHPVTPSLVFLCYLIPGLWSAFRAGVPTISYFA-----------IETSSFINTGITNDPLTTLELSSVIAHCTTLLIGVIIGH----Q---------------------------------------MINSQPWARNLILGLLTTTFESPGKEMMAQLSMIAEHAQMTTYSTINSYLNQCMDATIALPAVVKEIEEFERVTRDLKIKLKKLFKYAGAIRHPDVIQIAPKAFPNLATAALNWSKRKSTSMGAYKSPDIIPGATITEFMLSRARKSRIVRSGGGEEMGSAT-NILLKYGITGFS
>Cp/AAKN02042182
--------------------------------------------------------------------------------------------------------------------------TLEAGLESTNVSSTCGHCCDLLL---VLASAQVRR-V-QIVHQSDGGCCHNGQPSHNATAVVLVSYSANKATDWFLQQSWVGSMMFEFKKTDFQSPWKKFMDQV--VASYTQMTTYTMTKQYLEQCMNGTLTILAVQREVLRF----SKIQGSRAEWFEFTGVLCHPVTLELAPRVFLNLASAGRYWSRKESATISGYR-------------------------------------------------
>Cs/AQIB01137967
-----------------------------------------------------------------------LTPSQQVRCF------SAFCLRRYVRISYLQGVVSSSGKNKIKT--LYGEILKGKDLTSFEISSVPRHGCDRVGNVVAESRDKMRANSLQAQK-FKNLMVSLQRPTHGDGANLSLNYNTGLATNWFNSRLWAGSLVFA-LTTEFESLEKELLDQV--------------ID-WLVECE-QHI-VPTRCS-ISDLLHCRQL-PRKHTDSFLSMGECTNPL-FEVSPRMLPNLATVANY-AKRLNPANSGFKASDIIPGANMNTSTYSDGCSLSVKRNRDRHMVTPTLN-ILKNYGVTG--
>Cs/AQIB01160517
---------------------------ELSGKSRQYPADALEPQPGIGDVKDIEKARKSMLDPAHRSHFHLTTPSLVFLCFIFDGLRKALLSVGVSKRSNIVIGNENKETDTLYASKF---EDVMPNFTALEMSSILHHCCDLLIGVAAGSSDPICTNSLQVQRQFKAMMISIGRHLHGKSADLLINYNAGPAIHWINSRPWVGGLMFTFLFGEFES----------VVANKAQMTTYYTVGMFLDQCMDGSIALPAVVSEIPVFEQRKALVKRALGDFFEFGGVLRHPVIGELSPRMFPNLATAANYWANRRNPTFSGFEALDFIPGSTITLPLV-MTSARKISRGSD---------------------
>Cs/AQIB01139060
---------------------------ELSGKNRQYPLDALEPQPSIGDVKDIKKAAKSMLDPAHKSHFHPVTPSLVFLCFIFDGLHETLLSVGVSKRSNIVVENKNKEMDTPCASGF-------RDMPNLEKSSVLRHCCDLLIGVAAGSSDKICASSLQVQRRFKAMMASIGRLSHGESADLLS-YNAESAIDWISSRPWVGELMFTFLFGEFESP------QVKLVAKKAQMTTYYAVRMFLDQCMDGSIALPAIVSEIPVFEEKKTMVKKTLGKYFEFGGVLCHPIIRQLSPQMFPNLAATANCWPKRSNPTFSGFKAPDVIPGSTI---------------------------------------
>Dm/AGTM011632853
-PGKRPHTDNGD---DSSM-EGDSKFLSIIGRFRGFPGVAGTELPGIGKVEDLERNAKSMLNAEWRSKFNDVTLGLAFLYLVIDGLHDALNGVGVQER----TTVQV-ENAVLKIAAMFKDKTPE--FSMMEIASIYRVVCDIPTGVVF---------------KFNAFMVSMGWQEYKDTANLLVGYLSGAVVDWINSQPWACTLVFQVLNVSFQSPGKELMEQIRM-AKGAQMTTCNMIKGYLDHCMDGTILICSVALEIVKYKEVEDQIRKTLGMWFDYAGAVEHQAMARLAPKEFPNLATIENY--------------------------------------------------------------
>Ee/AMGZ01016176
-------------------------------------------------------------------------------------------------------------------------------------------------------------------------------------------INVSSYVIYMAPQHWCHKLLCRILSTRFIGPAEQMMEQIHMIARWSQMTTLKAIVMFLKECDSSLILIPEVKNEIPKFSEAYERLREKTGEWFPYARAIRHPEAKKLVTTAFPNLVSAALYHAAATTPSMRSYREGKHIKG-GLSEDTLQTAFVRKIS-------------------------
>Ee/AMGZ01016178
-------------------------------------------------------------------------------------------------------------------------------------------------------------------------------------------INVSSYVIYMAPQHWCHKLLRRILSTRFIGPAEQMMEQIHMIARWSQMTTLKAIIMFLKECDSSLILIPEVKNEIPKFSEAYERLREKTGEWFPYARAIRHPEAKKLVTTAFPNLVSAALYHAAATTPSMRSYREGKHIKG-GLSEDTLQTAFVRKIS-------------------------
>Gg/CABD02038126
---------------------------ELSGKGRQYPADALEPQPGIGDVKDIEKAAKSMLDPAHRSHFYLVTPSLVFLCFIFDGLHKALLRVGVSKRSNIVIGNENKETGTLYASKFEDVLPT---FTALEMSSILRQCCDLLIGVAAGSSDPICTNSLQVQRQFKAMMISIGRPLHSESADLLISYNAGPAIDWINSRPWVGGLMFTSLFGEFESPACELLDQVKVVASKAQMTTSYTVRMFLDQCVDGSTALPAVVSEIPVFEQKKALAKKVLGDFFEFGGVLRHPVIGVLSPQMFPNLATAANYWAKRRNSTFSGFEALDFIPGSTITFPVLQMASAQKISRGSD---------------------
>Gg/CABD02246393
-----------DAMDRSGLPDLQGRF-ELSGKNRQYPLDALEPQPSIGDIKDIKKAAKSVLDPAHKSHFHPVTPSLVFLCFIFDGLHQALLSVGVSKRS---NTVVGNENEEMGTPYARGFKDMP-NFIALEKSSVLRHCCDLLIGVAAGSSDKICTSSLQVQRRFKAMMASIGRLSHGESADLLISYSAESAIGWISSRPWVGELMFTFLFGDFESPLHKLRKSS-LPRKH-R-QPINAVRMFLDQCMDGSIALRAIVSEIPVFEEKKNNG-KGIGEIF-VWGCTLPPHYWGAITTNVPKLSNSGKLLGQDEQPHIFGI-SSCFIPGSAI---------------------------------------
>Gg/CABD02377713
--------------EPMDTSEPLSALPEPSGKFGQYPSNADEPHPGAGEVEDIEQ-----LNQCLIQHFHLIKTSLIFLCFLFHGIHENLLTVGVSKEAYLVTSVNGKN----KTKMLYGQSHKGKDFTSSELSSVL-YCCDRLIGIVV--------------------------------------------------------------------PGKELLDQIKLVAGRA-MTAYYTIKMFLEQCMDGSIVLPSVVTDVV-FKEKEKLV-KAL-KFFEYGGALYHPVMVELSTSKLPDLAAVANYWAKRLNQTYSGFKAPNIIPGASI---------------------------------------
>Gv/JMZW01206878
--------------------------------------------PRIGTTEDLRGNVKSML-AYWKGRFNHVTPGFLFF-FIYRGLHAALRVVDVPER--MGIQIFKGSKIGAMTALFCADLTTNVYFTITKTASMYKVICDIMIGVVVGSSS------EQILNKFKNDL----NPSWSQLAT----------------------LLFHIINTQCKSSTKGLVEQIRTVAKGAQMTTYSTIKGYLDQCIDGTIMI-SIALEIPKYKEA-EYVKKTMVIWFDYT-VFRHPAVARLTPKEFPNLTTAANY--------------------------------------------------------------
>Hs/AADC01082799
-----------------------------------------------------------------------------------------------------------------------------------------------------GSSDRIRVSSLQVQKQFKTLMIALQQPTHGDCANLLLSYNPVIGLSEDHG-DHLSLV--NLSLVEFESPGKELLDQIKLVAGRA-MTAYYTIKMFLEQCMDGSIVLPSVVTDVV-FKEKEKLV-KAL-KFFEYGGALYHPVMVELSPSKLPDLAAVANYWAKRLNQTYSGFKAPNIIPGANI---------------------------------------
>Hs/LAZQ01015605
-----------------------------------------------------------HPITAS-VFLCFLSESLICRTLQGVVSYDS------SSGKN---KIKTLYGEILNGKDLTSFEISSVPQHCCDPVGNIVAGSRDKMHANSL-AQK-FKTLMVSLQRPTHRDGANLSLNDNAGLATNWFNSRPWVGPLVCALIMENL-SPWKKLLDQVRLVAGRVRMTTCYTIKMFLDQCTDRSIALLSVVTKIVVFEEKDTCLENTHYDLRSLLGC------FEVSPRMLPNLATVANYWAERLNPVYSGFKAHDIMPGANITLPLTQMAASH-VSRG---------------------------------
>Hs/NW_921651
-----------DAMDRSGLPDLQGRF-ELSGKNRQYPLDALEPQPSIGDIKDIKKAAKSMLDPAHKSHFHPVTPSLVFLCFIFDGLHQALLSVGVSKRSNTVVGNENEERGTPYASRF----KDMPNFIALEKSSVLRHCCDLLIGIAAGSSDKICTSSLQVQRRFKAMMASIGRLSHGESADLLISCNAESAIGWISSRPWVGELMFTLLFGDFESPLHKLRKSS-LPRKH-R-QPINAVRMFLDQCMDGSIALRAIVSEIPVFEEKKNN------------------------------------------------FKAPDVIPGSTI---------------------------------------
>Hs/NW_001837931.2
---------------------------ELSGKSRQYPADALEPQPGIGDVKDIEKATKSMLDPAQRSHFYLVTPSLVFLCFIFDGLHKALLSVGVSKRSNIVIGNENKETGTLYASKFEDVLPT---FTALEMSSILRHCCDLLIGIAARSSDPICTNSLQVQRQFKAMMISIGRPLHSESADLLISYNAGPAIDWINSRPWVGGLMFTFLFGEFESPACELLDQVKVVASKAQMTTYYTVRMFLDQCVDGSTALPAVVLEIPVFEQKKPLAKKVLGDFFEFGGVLRHPVIGVLSPQMFPNLATAANYWAKRRNSTFSGFEALDIIPGSTITFPVLQMASAQKISRGSD---MDPYTLNILRGYGISGF-
>Hs/NW_924062
------------------------------------SIDADEPHPGTGEVEDIEQ-----LNQCLIQHFHLIKTSLIFLCFLFHGIHENLLTVGVSKEAYLVTSVNGKN----KTKMLYGQSHKGKDFTFLELSSVL-YCCDLLIGIGI--------------------------------------------------------------------PGKELLDQIKLVAGRA-MTAYYTIKMFLEQCMDGSIVLPSVVTDVV-FKEKEKLV-KAL-KFFEYGGALYHPVMVELSPSKLPDLAAVANYWAKRLNQTYSGFKAPNIIPGANI---------------------------------------
>Hs/NW_926584
-------------MEDPDSSKPPSA-PELSGKFGQYPTYVDEPHPGTGEVENLEH--------------HPITAS-VFLCFLSESLICRTLQGVVSYDS------SSGKN---KIKTLYGEILNGKDLTSFEISSVPQHCCDPVGNIVAGSRDKMHANSL-AQK-FKTLMVSLQRPTHRDGANLSLNDNAGLATNWFNSRPWVGPLVCALIMENL-SPWKKLLDQVRLVAGRVRMTTCYTIKMFLDQCTDRSIALLSVVTKIVVFEEKDTCLENTHYDLRSLLGC------FEVSPRMLPNLATVANYWAERLNPVYSGFKAHDIMPGANITLPLTQMAASH-VSRG-----------------------
>It/XM_013366277
---------------------------------------GTDPHPGIGDEKDLRKNVIALLEADRRALYHAVTPSLVFLCLLIPSLHAALIYGGVPRESYLTTPVTKGDQVLIKTAKLYGEKTVDRELSELEVSSIFNHCCSLLIGVVIGSSAKIRAGAEQIRKRFKTLMASINRPAHGDTATLLQTFNPHEAIDWINSQPWVGSLVLSLLTTDFESPGKEFMEQIRLVASFAQMTTYTTIKEYLNECMDATLMIPAVAGEIKEFLDTASKLKADHGEIFKYLGAIRHPDAIKRAPRSFPNLASAAFYWSKKENPTMSGYRASTIVPGAIVKEAQLARYRRREISRGEDGSHIPDEIAQIMKIIGVTG--
>La/AAGU03004610
--------------------------------------------PGIGKLKV-ALNTKAFFDPAW-SRFNEVTPGLVFLCYLIDGLYKALAATGVSRSAYIATSESRGQS-----------------LVTLKIASIYKFR-NVLFEIVVGSSAKIRSNAEQLRRRFNTFMVSIGKDECKDTANLL-CYPAGPVFGWIS--PWAGPFVFSLITIGF-CPRKELMAQARMVASYAQMTTCNTIRGYPE-CMDGN----------------------------------------------------------------------------------------------------------------------
>laEBLN-1v1
------------------------------------------------------------------------------------------------------TPVITGE-AVTWQMQLYG--TPQLSIPEVPDDRLGLYHATLNILIALFKDSRDNSHMRTAENRFKAFKVAVNTDMEH---TPYPAINVSAYVIYLSLQPWCHRVLRRILSTRFTGPAEQMMVQVHMVARWSQMTTLSAIKRFLNECDSSLILIPEVKEEIPKFYEAYERLREKTGEWFPYAKAIKHPEAQKVKTAAFPNLASAALYHAAETTPTMRNYRAGKHIRG-GLPESTLKSAFERKISREERATLISGEVS------------
>La/AAGU03043349
-------------------------------------------------------------------------------CLIIGGLHKALTRTDANPMSGIQI-VKDGTLKVTSVLSLYPKSLSGKMMTLTEMASMYTFVCGILFSIVVGSSNKI-SNSEQVNKRFQAFIVSIG-PELKDVSNLLGGYLPDHTNGWINRQPWFGSFVYAILSARFDSPGKELMNP---GPNACELLTNDDIQHY------EGLH-PVSSRDNCYFLAMERRVQEALGQNFQYTGALRHPELLHPAAEEFPSLSTAANY-TKKSTPPYVEFQAEEWTPG------------------------------------------
>La/AAGU03023585
-----------------------------------------------------------------------------------------------------------------------------------------------LVNVAVGSLAKIRNNPYQIKKRFHAFMVSISRPELKNAANLLTGHPPGPTIDCINSGPWLGAFTYGILNTIFDLPGREFMDQVQMVSSYSQMMTYNTVR----ACSNTIIAIPLVAREIPTFLEAEKHVRAVLGVDFQYAGAIRHSQALKVAPKEFLNLSAATNDWNKN----------------------------------------------------------
>laEBLN-2v1
------------------------------------------------------------------------------------------------------TPVITGE-AVTWQMQLYG--TPQLSIPEVPDDRLGLYHATLNILIALFKDSRDNSHMRTAENRFKAFKVAVNTDMEH---TPYPAINVSAYVIYLSLQPWCHRVLRRILSTKFTGPAEQMMVQVHMVARWSQMTTLSAIKRFLNECDSSLILIPEVKEEIPKFYEAYERLREKTGEWFPYAKAIKHPEAQKVKTAAFPNLASAALYHAAETTPTMRNYRAGKHIRG-GLPESTLKSAFERKISREERATLISGEVS------------
>La/AAGU03066204
--------------------------------------------PGIGKLEDLALNVKTFFDPVWRSRFNEAAPGLTFLCYLIEGLHEALASTGVKRSAYIST-------TVKGTASFYWDPSKLLPLIALEVASIYKFGCDVLFGVVFGSSAEIRSDVEQVQKRYSTFMVSIRKDKYKDAANLLVVYPAGLVLDWIN-QLWVGSLVHNLVSTDFGSPKKE-MERVCMVASYTQMTTCNTIGRYLQQCMDGTIAPRPVVHEIPAFIES-KNVKARPGNFFEYSGAIQHC-CLRTSPR-------------------------------------------------------------------------
>La/AAGU03027606
--------------------------------------------------------------------FHNVTPGLIFLGYFMEGLHEALAGAGVKRSAYISTSESQG-QTIKATASFYWDSSKPPPLVAFEEASVYKLRCDVLLGVV-GSSAKIHSNAEQVRRKLNAFMVIWKR-VQG-TANLLIGYPAGPIIDWINRQSWVESLVFKLLSTNFASPEKKVMEQVHMWTAMHP-QHMIWFMDL-TSAWMG-LLSDLLTYEIPAFMETSKNVKAWLGNLLEYGEAV-HSAVAQFAPWKFPSLSAAASY-TKKHTVPSGAFAAPE-TPRATVTIPVLAGASGSLIVRGGLSGPVSADIANILTMLHIIGF-
>Mim/ABDC02018292
---ERGPTDDSD----DSLTEGHSEFLSITGRFRGFPGIAGTE-PGIGKVEALERNGKLMLSAEWRSKFNDVTLGLVFLCFVIDGLHDALNGVGSKRE----TTVQVYENSVLKMAAFHSDKDKTPEFSMMEIASIYRVVCDTLIGVVFRSSSKVRANAEWFRRNLMHLNGLARAQRYSKPLAWLSIWGFG---DWLISQPWACTLVLQVLNVSIQSPGKELMEQICMFAKGA-ITTYNMIKGYLDHCMDGTILISSVALEI------------------------------------------------------------------------------------------------------------
>Mf/AQIA01024146
----------------QQSFEP-------SGKFGQYPSDADEPHSGIGEVEDTEQ-----LNQCLIQHFHLIKTSLTFLWFLFHGIHENLLTVGVSKESY---PVTSGGKN--KTKMLYGQ----------------------------GSSDRIRANSFQVQKQFKTLMVALQQPARGDCANLLLSYNARPVIDWLKSRPWLRSFVFGLI--EFESPGKELLDQIKLVAGRAQMTAYYTIKMFLEQCMDGSIVLPSVVTDTVVFKEKEKLL-KAF-KFFEYGGALCHPIMVELCPSKLPNLAAVANYWAKRLNQTYSEFKAPNIIPGADVILPLIQMVAPRQASSRTGTGNMDT-TLNILKNFGMTG--
>Mf/CAEC01178005
-----------------DSSKPPSA-PELGGKFGQYPTYVEEPCPGTGHQIDARSNPLITP--------HPITAS-VFLCFLFEALRENLLSVXLSRELYVAIPVTKSKHCMV----LYGEKGKEPELTSFKISSVPWHCCDRVGNVVAELRDKMXANSLQAQK-FKTLMVSLQRPTHGDGANLSLSYNAGLATNWFNSRPWVGSLVFA-LTTEFESPEKELLDQV--------------ID-WLLECE-QHIVLPRLLYSRR-----KRRLPGKHTDSFLSMGEPRNPL-FEVSSQMLPNLAMVANYWAKRLNPANSGFKAPDIIPGANMTLTQMAAH----VSRG-----------------------
>Ml/JYKQ01080114
-------------MEDPDSSKPPSA-PELGGKFGQYPTYVEEPCPGTGQVGDLEHQ----IDAPSNPLIHPITAS-VFLCFLFEALRENLLSVGLSRELYVAIPVTKSKHCMVKSSKKIKALYGEILKGKDLTSFKISSVPRHGCDRVGNVVAELRDKMRANSLQAQK-FKTLMVSLQRPTHGDDANLSLNYNAGLATNWFNSRPWVGSLVFA-LTTEFESPEKELLDQV--------------ID-WLLECE-QHIVLPRLLYSRR-----KRRLPGKHTDSFLSMGEPRNPL-FEVSSRMLPNLAMVANYWAKRLNPANSGFKAPDIIPGANM-----------------------------------
>Ml/JYKQ01238159
----------------QQSFEP-------SGKFGQYPSDADEPHSGIGEVEDTEQ-----LNQCLIQHFHLIKTSLTFLWFLFHGIHENLLTVGVSKESY---PVTSGGKN--KTKMLYGQ----------------------------GSSNRIRANSFQVQKQFKTLMVALQQPARGDCANLLLSYNARPVIDWLKSRPWLRSFVFGLI------PGKELLDQIKLVAGRAQVTAYYTIKMFLEQCMDGSIVLPSVVTDTVVFKEKEKLL-KAL-KFFEYGGALCHPIMVELCPSKLPNLAAMANYWAKRLNQTYSEFKAPNIIPGADIILPLIQMVAPRQASSRTGTGNMDT-TLNILKNFGMTG--
>Ml/JYKQ01139010
---------------------------ELSGKSRQYPADALEPQPGIGDVKDIEKARKSMLDPAHRSHFHLTTPSLVFLCFIFDGLRKALLSVGVSKRSNIVIGNENKETDTLYASKF---EDVMPNFTALEMSSILRHCCDLLIGVAAGSSDPICTNSLQVQRQFKAMMISIGRHLHGKSADLLINYNAGPAIYWINSRAWVGGLMFTFLFGEFES----------VVASKAQMTTYYTVGMFLDQCMDGSIALPAVVSEIPVFEQKKALVKRALGDFFEFGGVLRHPVIGELSPRMFPNLATAANYWAKRRNPTFSGFEALDFIPGSTITLPLV-MTSARKISRGSD---------------------
>Ml/JYKQ01025393
-----------DAMDRSGLPDLQGSF-ELSGKSRQYPLDALEPQPSIGDVKDIKKAAKSMLDPAHKSHFHPVTPSLVFLCFIFDGLHETLLSVGVSKRSNIVVENKNKEMDTPCTSGF----KDMPNFIALEKSSVLRHCCDLLIGVAAGSSDKICASSLQVQRRFKAMMASIGRLSHGESADLLMSYNAESAIDWISSRPWVGE-MFTFLFGEFES-------QVKLVAKKAQMTTYYAVRMFLDQCMDGSIALPAIVSEIPVFEEKKTMVKKTLGKYFEFGGVLCHPVIRQLSPQMFPNLAATANCWPKRSNPTFSGFKAPDVIPGSTI---------------------------------------
>Mn/JZLF01036802
----------------QQSFEP-------SGKFGQYPSDADEPHSGIGEVEDTEQ-----LNQCLIQHFHLIKTSLTFLWFLFHGIHENLLTVGVSKESY---PVTSGGKN--KTKMLYGQ----------------------------GSSDRIRANSFQVQKQFKTLMVALQQPARGDCANLLLSYNARPVIDWLKSRPWLRSFVFGLI------PGKELLDQIKLVAGRAQMTAYYTIKMFLEQCMDGSIVLPSVVTDTVVFKEKEKLL-KAF-KFFEYGGALCHPIMVELCPSKLPNLAAVANYWAKRLNQTYSEFKAPNIIPGADVILPLIQMVAPRQASSRTGTGNMDT-TLNILKNFGMTG--
>Mn/LDJU01000641
-------------MEKQDEEEHSHYKPNLIGKFHQYSTYDEEPQPGIREKEDIERSAKSMLDPAHRSLFLPSTVSLIYLCFLFDGIYENLLSVAVKKESHLDTPV-R--KTVFKSLYSTNYKGKSPLFTAPEMSSMLRHCCDLLIGLVKRSSDKVKGNSIQIQKRLETMMVSPQWPTYGDSANLLLNYNARLAIDWINSKPWVGSLVLALLTYEFEY------------VGRSQMTTYYTVKMFMEQCTDGTLVLSAIINEIILFEEKSKVVTRAS--FFEYGGAIRHPVMLALSLLLFPNFSTLANHWTKWHNPAYSGFKVPDVTLAASVTIPLLQMASLRKISRISRSGEMDLHTLSVLKKYGVTGF-
>Mn/JZLF01084249
---------------------------ELSGKSRQYPADALEPQPGIGDVKDIEKARKSMLDPAHRSHFHLTTPSLVFLCFIFDGLRKALLSVGVSKRSNIVIGNENKETDTLYASKF---EDVMPNFIALEMSSILRHCCDLLIGVAAGSSDPICTNSLQVQREFKAMMISIGRHLHGKSADLLINYNAGPAIYWINSRPWVGGLMFTFLFGEFESLHVSYLIKLK----------YYTVGMFLDQCMDGSIALPAVVSEIPVFEQKKALVKRALGDFFEFGGVLRHPVIGELSPRMFPNLATAANYWAKRRNPTFSGFEALDFIPGSTITLRLV-MTSARKISRGSD---------------------
>Mn/JZLF01083171
-----------DAMDRSGLPDLQGSF-ELSGKSRQYPLDALEPQPSIGDVKDIKKAAKSMLDPAHKSHFHPVTPSLVFLCFIFGGLHETSLSVAVSKRSNI---VVENKNKEMDTPCASGFKD-MLNFIALEKSSVLRHCCDLLIGVAAGSSDKICASSLQVQRRFKAMMASIGRLSHGESADLLMSYNAESAIDWISSRPWVGELMFTFLFGEFESP------QVKLVAKKAQMTTYYAVRMFLDQCMDGSIALPAIVSEIPVFEEKKTMVKKTLGKYFEFGGVLCHPIIRQLSPQMFPNLAATANCWPKRSNPTFLGFKAPDVITGSTI---------------------------------------
>Mf/AEHL01172302
-----------------DSSKPPSA-PELGGKFGQYPTYVEEPCPGTGHQIDARSNPLITP--------HPITAS-VFLCFLFEALRENLLSVGLSRELYVAIPVTKSKHCMV----LYGEKGKEPELTSFKISSVPWHCCDRVGNVVAELRDKMRANSLQAQK-FKTLMVSLQRPTHGDGANLSLSYNAGLATNWFNSRPWVGSLVFAL-TTEFESPEKELLDQV--------------ID-WLLECE-QHIVLPRLLYSRRK-----RRLPGKHTDSFLSMGEPRNPL-FEVSSQMLPNLAMVANYWAKRLNPANSGFKAPDIIPGANLPLTQMAAH----VSRG-----------------------
>Mf/AEHL01409148
---------------------------ELSGKSKQYPADALEPQPGIGDVKDIEKARKSMLDPAHRSHFHLTTPSLVFLCFIFDGLRKALLSVGVSKRSNIVIGNENKETDTLYASKF---EDVMPNFTALEMSSILRHCCDLLIGVAAGSSDPICTNSLQVQRQFKAMMISIGRHLHGKSADLLINYNAGPAIYWINSRPWVG-------------PACELLDQVKVVANKAQMTTYYTVGMFLDQCMDGSIALPAVVSEIPVFEQKKALVKRALGDFFEFGGVLPHPVIGELSPRMFPNLATAANYWAKRRNPTFSGFEALDFIPGSTITLRLV-MTSARKISRGSD---------------------
>Mf/CAEC01159547
----------------QQSFEP-------SGKFGQYPSDADEPHSGXGEVEDTEQ-----LNQCLIQHFHLXKTSLTFLWFLFHGIHENLLTVGVSKESY---PVTSFGGKN--KTKMLYGQ-----------------------------------------------------------------------------------------------PGKELLDQIKLVAGRAQMTAYYTIKMFLEQCMDGSIVLPSVVTDTVVFKEKEKLL-KAF-KFFEYGGALCHPIMVELCPSKLPNLAAVANYWAKRLNQTYSEFKAPNIIPGADV---------------------------------------
>Mf/AEHL01162971
-----------------------------SGKFGQYPSDADEPHSGNGEVEDTEQ-----LNQCLIQHFHLMKTSLTFLWFLFHGIHENLLTVGVSKESY---PVTSFGGKN--KTKMLYGQ---------------------------GSSDRIRANSFQVQKQFKTLMVALQQPARGDCANLLLSYNARPVIDWLKSRPWLRSFVFGLI------PGKELLDQIKLVAGRAQMTAYYTIKMFLEQCMDGSIVLPSVVTDTVVFKEKEKPL-KAF-KFFEYGGALCHPIMVELCPSKLPNLAAVANYWAKRLNQTYSEFKAPNIIPGADV---------------------------------------
>Mf/CAEC01365824
-----------DAMDRSGLPDRQGSF-ELSGKSRQYPLDALEPQPSIGDVKDIKKAAKSMLDPAHKSHFHPVTPSLVFLCFIFDGLHKTSLSVGVSKRSNI---VVENKNKEMDTPCASGFKDMP-NFIALEKSSVLRHCCDLLIGVAAGSSDKICASSLQVQRRFKAMMASIGRLSHGESADLLMSYSAESAIDWISSRPWVGELMFTFLFGEFESP------QVKLVAKKAQMTTYYAVRMFLDQCMDGSIALPAIVSEIPVFEEKKTMVKKTLGKYFEFGGVLCHPIIRQLSPQMFPNLAATANCWPKRSNPTFSGFKAPDVIPGSTI---------------------------------------
>Mf/AEHL01267442
-----------DAMDRSGLPDRQGSF-ELSGKSRQYPLDALEPQPSIGDVKDIKKAAKSMLDPAHKSHFHLVTPSLVFLCFIFDGLHETSLSVGVSKRSNI---VVENKNKEMDTPCASGFKDMP-NFIALEKSSVLRHCCDLLIGVAAGSSDKICASSLQVQRRFKAMMASIGRLSHGESADLLMSYSAESAIDWISSRPWVGELMFTFLFGEFESP------QVKLVAKKAQMTTYYAVRMFLDQCMDGSIALPAIVSEIPVFEEKKTMVKKTLGKYFEFGGVLCHPIIRQLSPQMFPNLAATANCWPKRSNPTFSGFKAPDVIPGSTI---------------------------------------
>Mim/ABDC01288276
---ERGPTDDSD----DSLTEGHSEFLSITGRFRGFPGIAGTE-PGIGKVEALERNGKLMLSAEWRSKFNDVTLGLVFLCFVIDGLHDALNGVGSKRE----TTVQVYENRVLKMAAFHSDKDKTPEFSMMEIASIYRVVCDTLIGVVFRSSSKVRANAEWFRRNLMHLNGLARAQRYSKPLAWLSIWGFG---DWLISQPWACTLVLQVLNVSIQSPGKELMEQICMFAKGA-ITTYNMIKGYLDHCMDGTILISSVALEI-----------------FDYAGVVQHQVMA-LAPKEFPNL--------------------------------------------------------------------
>Mn/LDJU01000053
---------------------------NLTGKFRQYPTDDEEPQPGIGEKEDIERAAKSMFDPEHRALFHPVTASLIYLCFLFDGLYENLLSVGVKKESHLVNPVE--GKIVLKALYSTSYKGKSPKFTAPEMSSMLRHCCDLLIGVVKGSSDKVRANSFQIQKRFKTMMVCLQRPTHGDSANLLLNYNAGPAVDWINSKPWVGSLVFALLTREFESPGKEMLDQVKLVAGRSQMTTYYIIRMFLEQCTDGTLALPAIISEIILFEEKSKTVKRAVGQFFEYCGAIRHPAMLELSPRMFPNLSTAANHWAKRHNPAYSGFKAPDVTPGASITIPLLQMASLRKISRASGNGEMDPHTLSVLKKYGVTGF-
>Ms/LVXV01016565
----------------------------------EYPRDATDPHPGVSKKREIDINMLSRLHHEH------IHWQLAICVLTIPRGVGVSGSG-SL-VSHLTSPVQSKDGAAYETSAFCKEGVKGRVLTSLEMSSIVGPDWTCWI---V-EDLKW-VGASQMPK-IKTFMVTLGKSGHTDTATHL----PTKCSH-LSQLPAL-FLLFGFLSTKFQFPGKEVMGQIGMVASYAQMTTYILIKQYLEQCVDGTTALPQAAFEIPPFLSLEKNLKKRLVNDLNLFGIMTSSDLLRRHSRTFPQ---------------------------------------------------------------------
>Ms/LVXV01016649
----------------------------------------SHRYPSRS-QKDVDINTLSMLSHDRRTRFHPATGSLIFMCYLFPGLWEALCSAGVPEWSCLSLPVQGKDGPAYETSVHHQEGIKEHVITSLEMFS-FYSCCTLLIGLIIGSSEKIRSGSEQVKLN-KTPMVMLRKSGHAESETHLNTYPPSATVDWFNSQPWVGTLLFGFLATKLKSPGKELMDQIRMV-TYAQMTTYVLIKQYLEQCMDGTTALSQVSYERLPFLSMEKNLKKSLREWFEFIAAL------------------------------------------------------------------------------------
>Ms/LVXV01007229
-------------------------------------------------KNDIEANTVSVLNSEHRARFYPVTGSLIFVCYVFPGMWESLAAADVSEQSCLSTPM-QGKDSPAYETSVLRKGVRERPLTALEMSSIVSHCCPFMNGFVTGPPEKIRSGLAQIKHRVKTLMVTLGKSGCVEAATHLNTYPPSADIDWLKSQPWLG-------STIFWSPGKEVLVQIRMVASYAQVTMYVPIKQYLGQCMDGTFALPQEEFEIPTFLSVEKNLRKHTGELF----------TIKLASRASPNLSSAALFRSKLESAMMMAPKTPVIQP-------------------------------------------
>Mum/NW_001102928
-----------------DSSKPPSA-PELGGKFGQYPTYVEEPCPGTGEEHQIRSNPLITP--------HPITAS-VFLCFLFEALRENLLSVGLSRELYVAIPVVKSKHCMV----LYGEKGKEPEHTSFKISSVPWHCCDRVDNVVAELRDKMRANSLQAQK-FKTLMVSLQRPTHGDGANLSLSYNAGLATNWFNSRPWVGSLVFAL-TTEFESPEKELLDQVWLLECK-QHIVLSSVWTHLLHCRQ---L-PRLLYSRRK-----RRLPGKHTDSFLSMGEPRNPL-FEVSSQMLPNLAMVANYWAKRLNPANSGFKAPDIIPGANLPLTQMAAH----VSRG-----------------------
>Mum/NW_001112547
-----------DAMDRSGLPDRQGSF-ELSGKSRQYPLDALEPQPSIGDVKDIKKAAKSMLDPAHKSHFHPVTPSLVFLCFIFDGLHETSLSVGVSKRSNI---VVENKNKEMDTPCASGFKDMP-NFIALEKSSVLRHCCDLLIGVAAGSSDKICASSLQVQRRFKAMMASIGRLSHGESADLLMSYSAESAIDWISSRPWVGELMFTFLFGEFESP------QVKLVAKKAQMTTYYAVRMFLDQCMDGSIALPAIVSEIPVFEEKKTMVKKTLGKYFEFGGVLCHPIIRQLSPQMFPNLAATANCWPKRSNPTFSGFKAPDVIPGSTI---------------------------------------
>Mum/NW_001124107
---------------------------ELSGKSKQYPADALEPQPGIGDVKDIEKARKSMLDPAHRSHFHLTTPSLVFLCFIFDGLRKALLSVGVSKRSNIVIGNENKETDTLYSSKF---EDVMPNFTALEMSSILRHCCDLLIGVAAGSSDPICTNSLQVQRQFKAMMISIGRHLHGKSADLLINYNAGPAIYWINSRPWVGGLM----------PACELLDQVKVVANKAQMTTYYTVGMFLDQCMDGSIALPAVVSEIPVFEQKKALVKRALGDFFEFGGVLRHPVIGELSPRMFPNLATAANYWAKRRNPTFSGFEALDFIPGSTITLRLV-MTSARKISRGSD---------------------
>Mum/NT_165773.2a
-------------------------------------------------QKDVDINTLSMLSHDLRTRFHPATGSLIFMCYLFPGLWEALCSAGVPEWSCLSLPVQGKDGPAYETLVHHQEGIKEHVITSLEMSSIVAHS-----GSD-LLLDLLRKFVAALNKSSSTRMVMLGKSGHAESETHLNTYPPSAAVDWFNSQPWVGTLLFGFLATKLKSPGKELMDHIRMVTSYAQMTTYVLIKQYLEQCMDGTTALSQVSYEILPFLSMEKNLKKSLREWFEFIASL-----------SFPNLSLAALFRSKKESATMMASKAPVIQPGTTLTGSLLCRA-EQQIVRSGIGGELSPNVQDVLKAIGV----
>Mum/NW_001030635
-------------------------------------------------KRDIEINILSILKCEYMAKFHLAPASIIFMCYLIPELQEALSAVAIPEQSHQAMPVQMNDSLVSETALLHGVHVNGWDPSTQSLHSVFSH-CTLLIGLATRSSEKVQSGSKQIKRISQTLMVTT-----GESATHLRWYQPGATVD-LSSQPWVGSLFLGILSTKFKYPGKDHM---------AQMTSYVMMK-YLDQCMGGTLALPQVASDIPPFLSTERDIKKSLGKWFELICTIRHSDSMKLGQRAFPNLSSAALFWSKRDSATITAFKVP-----SSLTEPLLPRAREGEVIRSAIGGKMSPNVKAILKLVGVTGFS
>Mum/NW_001030811
-PSKRRKPDPVETPSSEDEVEPKETEPKLSINCLQYPQNTSHPHPGIGK-----VNTVSVLDSEHRARFYPVTGSLIFVCYVFPRMWESLAAADVSEQSCLSTPM-QGKDSPAYETSVLQKGVRERPLTALEMFSIVSHCCPFMNGLVTGPPEKIRSGLAQIKHRVKTLMVTLGKSGCVEAATHLNTYPPSADIDWLKSQPWLG-------STIFWSPGKEVMVQIRMVASYAQVTMYVPIKQYLGQCMDGTFALPQAEFEIPTFLSVEKNLRKHTGELF----------TIKLASRASPNLSSAALFRSKLESAMMMAPKTPVIQP-------------------------------------------
>Nl/JMHX01319545
--------------------------------------------------------------KSRLDPTHHLTPSQQVRCFPAFGLRRYV------RISYL----CRTHQGVVKIKTLYGEILKGKDLTSFEISSVPRHCCDRVGNVAAESRDTMCANSLQAQK-FKTLMVSLQRPTHGDGTNLSLNYNAGLATNWFNSRPWMGSLVFA-LTTEFESPEKELLDQVRLVAGRVRMTTCCTIRMFLDQCMDRSIALPSV-PRLL-YSRRKRRLPGKHTDSFLSMGPCTKPL-FEVSPWMLPNLAMVANYWAKRLNPANSGFKAPDIIPGANVTLTQMA---------------------------------
>Nl/JMHX01319530
-----------DAMNRSGLPDLQGSF-ELSGKSR-YPLDALEPQPSIGDVKDIKKAAKSVLDQAHKSHFHSVTPSLVFLCFIFDGLHEALLSVSVSKRSNI---VVGNKNKEMDTPCASGFKDMP-NFIALEKSSVLRHCCDLLIGVAAGSSDKICASSLQVQRSFKAMMASIGRLSHGESADLLMSYNAESAID-ISSRPWVGQLMFTFLFGEFESP------QVKLVVKKAQMTTY-AVRMFLDQCMDGSIALPAIVSEIPVFEEEKTMVKKTLGKYFEFGGVLCHPIFRQLSPRMFPNLAATANCWAKRSNPTFSGFKAPDIIPGSTI---------------------------------------
>Nl/JMHX01319537
---------------------------ELSGKSRQYPADALEPQPGIGDVKDIEKAAKSMLDPAHRSHFHLITPSLVFLCFIFNGLHKALLSVGVSKRSNIVIGNENKETDTLYASKF---EDVMPNFTALEMSSILRHGCDLLIGIAAGSSDLICTKSLQIQRQFKAMMISIGRPLHGKSADLLISYNARPAIDWINSRPWVGGLMFTFLFGEFESPACELLDQVKVVANKAQMTTYYTVGMFLDQCVDGSIALPAVVSEIPVFEQKKALVKTALGDFFEFGGVLRHPVIGELSPRMFPNLATAANYWAKRRNPTFSGFEALDFIPGSTITLPLVRMTSAQKISRGSD---------------------
>Nl/JMHX01277196
-----------------------------------------------------------------------------------------------------------------------------------------------------GSSDRIRANSFQVQKQFRTLMVALQQPTCGDCANLLLSYNAGPVIDWLKSRPWLRSFVFGLI------PGKELLDQIKLVAGRAQMTAYYTIKMFLEQCMDGSIVLPSVVTDTVVFKEKEKLV-KAL-KFFEYGGALRHPIMVELCPSKLPNLAAVANYWAKRLNQTYSGFKARNIITGAGVILPLIQMVASRQASSRTETENMDT-TLNILKNFGMTG--
>Nol/ADFV01016541
--------------EPMDTSEPLSALPEPSGKFGQYPSNADEPHPGTGEVEDMEQ-----LNQCLIQHFHLIKTSLIFLCFLFHGILRISLTVGVSKEAYLVTSVGGKN----KTKMLYGQSHKGKDFTSLELLSVL-YCCDLLIGIGIGSSDRICANSLQVQKRFKTLMIALQQLTRGDCANLLLSYNAGPVIDWLKSRPWLRSFVFGLI------PGKELLDQIKLVAGRV-MTAYCTIKMFLEQCMDGSIVLPSVVTDIVVFKEKEKLV-KAL-KFFEYGGALCHPVMVELSPSKLPDLAAVANYWAKRLNQTYSGFKAPNIIPGANIILPLIQMVASRQASSGT--GNMDT-TLNILKNFGMTG--
>Nol/ADFV01025460
---------------------------ELSGKSRQYPVDALEPQPSIGDVKDIKKAAKSVLDPAHKSHFHPVTPNLVFLCFIFDGLHEALLSVGVSKRSNI---VVGNENKEMGTPYASGFKDMP-NFIALEKSSVLRHCCD--IGIAAGSGDKICASSLQVQRRFKAMMASIGRHSHGETADLLISYNAESAIDWISSRPWVGELVFTFQFGDFES-------QVKLVAKKAQMTTYYAVRMFLDQCVVGSIALRAIVSEIPVFEEKKTMVKKALGKYFEFGGVLCHPIIGELSPRMFPNLATAANYWANMRNPTF-GFTAPDVIPGSTI---------------------------------------
>Nol/ADFV01176629
---------------------------ELSGKSRQYPADALEPQPGIGDVKDIEKAAKSMLDPAHRSHFHLVTPSLVFLCFILDGLHKALLSVGVSKRSNIVIGNENKETGTLYASKF---KDVLPTFTALEMSSILCHCCDLLIGIAARSSDPICTNSLQVQRQFKAMMISIGRPLHSERADLLIS-NAGPAIDWINSRPWVGGLMFTFLFGEFESPALELLDQVKVVANKARMTTYYTVRMFLDQCVDGSIVLPAVVSEIPVFEQKKALVKKALGDFFEFGDILCHPVIGELSPRIFPNLATAANYWAKRRNPTFSG-KPSTFIPGSTITFTLLQMASAWKISRGSD---------------------
>Oa/ALYB01223124
-------------------------------------------------------------------------------------------------------PL-EGSQSMVSTDSFYPKIETHQNLMTLEISSFYTFACNVLFGIVVGSSAKVRA-MQNK-GNVSTYSWAIRKDEYRDTANLLIGYPAGPVIDQISQQPWVAALVCNLISID-EFPGKKLMEQVRMVISYVEMTMYNTIKGYL-QYLDDTIALQLVAHEIPVFLKAYERVKNKLGDIFEYGSMISHSTMSDFTPESF-----------------------------------------------------------------------
>Oa/ALYB01141940
--------------------------------------------------------------------------------------------------------------------------------------------ATLNILIALFKDSRDNSHMRRVENRFRAFKLSVNEIDHIPYPAI----NVSAYVIYMTAQHWCHRVLRRVLSTKFTGPAEQMMVQVHMVARWSQMTTLKTVHKFLYECDSSLILIPEVKNEIPKFQEAYERLREKTGEWFPYAKAIRHPEAQKVTLAAFPNLLSAALYHAAETTPTMKNYRVGK-QIKGGLPENTLKSAFERKLSQEEQAKVHSFRITGEM---------
>Oa/ALYB01141942
--------------------------------------------------------------------------------------------------------------------------------------------ATLNILIALFKDSRDNSHMRRVENRFRAFKLSVNEIDHIPYPAI----NVSAYVIYMTAQHWCHRVLRRVLSTKFTGPAEQMMVQVHMVARWSQMTTLKTVHKFLYECDSSLILIPEVKNEIPKFQEAYERLREKTGEWFPYAKAIRHPEAQKVTLAAFPNLLSAALYHAAETTPTMKNYRVGK-QIKGGLPENTLKSAFERKLSQEEQAKVHSFRITGEM---------
>Paa/AHZZ01196663
-----------------DSSKPPSA-PELGGKFGQYPTYVEEPCPGTGHQIDARSNPLITP--------HPITAS-VFLCFLFEALRENLLSVGLSRELYVAIPVTKSKHCMV----LYGEILKGKDLTSFKISSVPWHGCDRVGDVVAELRDKMHANSLQAQK-FKTLMVSLQRPTHGDGANLSLSYNAGLATNWFNSRPWVGSLVFA-LTTEFESPEKELLDQV--------------ID-WLLECE-QHIVLPRLLYSRRKRC-----LPGKHTDSFLSMGECTNPL-FEVSSWMLPNLAMVANYWAKRLNPANSGFKAPDIIPGANMTLTQMAAH----VSRG-----------------------
>Paa/AHZZ01037919
----------------QQSFEP-------SGKFGQYPSDADEPHSGIGEVEDTEQ-----LNQCLIQHFHLIKTSLTFLWFLFHGIHENLLTVGVSKESY---PVTSGGKN--KTKMLCGQ----------------------------GSSDRIRANSFQVQKQFKTLMVALQQPARGDCANLLLSYNARPVIDWLKSR--LRSFVFGLI------PGKELLDQIKLVAGRAQMTAYYTIKMFLEQCMDGSIVLPSVVTDTVVFKEKEKLL-KAL-KFFEYGGALCHPIMVELCPSKLPNLAAVANYWAKRLNQTYSEFKAPNIIPGADIILPLIQMVAPRQASSRTGTGNMDT-TLNILKNFGMTG--
>Paa/AHZZ01098311
---------------------------ELSGKSRQYPADALEPQPGIGDVKDIEKARKSMLDPAHRSHFHLTTPSLVFLCFIFDGLRKALLSVGVSKRSNIVIGNENKETDTLYASKF---EDVMPNFTALEMSSILRHCCDLLIGVAAGSSDPICTNSLQVQRQFKAMMISIGRHLHGKSADLLINYNAGPAIYWINSRPWVGGLMFTFLFREFES----------VVASKAQMTTYYTVGMFLDQCMDGSIALPAVVSEIPVFEQKKALVKRALGDFFEFGGVLRHPVIGELSP---------ANYWAKRRNPTFSGFEALDFIPGSTITLPLV-MTSARKISRGSD---------------------
>Paa/AHZZ01069395
-----------DAMDRSGLPDLQGSF-ELSGKSRQYPLDALEPQPGIGDVKDIKKAAKSMLDPAHKSHFHPVTPSLVFLCFIFDGLHETLLSVGVSKRSNI---VVENKNKEMDTPCASGFKDMP-NFIVLEKSSVLRHCCDLLIGVAAGSSDKICASSLQVQRRFKAMMASIGRLSHGESADLLMSYNAESAIDWISSRPWVGELMFTFLFGEFESP------QVKLVAKKAQMTTYYAVRMFLDQCMDGSIALPAIVSEIPVFEEKKTMVKKTLGKYFEFGGVLCHPVIRQLSPQMFPNLAATANCWPKRSNPTFSGFKAPDVIPGSTI---------------------------------------
>Pc/ABRQ02082163
---------------------------------------------------------------------------------------------------------------------------------------------TLNILVALFKDSRDNGHMRTAENRFKAFKAAVN--TDMEHA-------PYPAINYLSLQPWCHRVLRRILSTKFTGPAEQMMVQVHMVARWSQMTTLSAIKRFINECDSSLILIPEVKAEIPKFFEAYERLREKTGEWFPYAKAIKHPEAQKVKTAAFPNLASAALYHAAETTPTMRNYRAGKNIRG-GLPESTLKSAFECKISREERAAIYSGEVS------------
>Pc/ABRQ02082168
-------------------------------------------------------------------------------------------------------------------------------------------------------------------------------------------------VIYLSLQPWCHRVLRRILSTRFTGPAEQMMVQVHMVARWSQMTTLSAIKRFLNECDSSLILIPEVKAEIPKFCEAYERLREKTGEWFPYAKAIKHPEAQKVKTAAFPNLASAALYHAAETTPTMRNYRAGKNIRG-GLPESTLKSAFEQKISQEERAAYFRGEVS------------
>Pm/AEQU010353005
---------------------------------------------GLERRKI-KKNAKDLLDPAWHDKFHPVTASLVFLCLIFNGLHSAFKTVGVSETSGLLTPKEKGTSTLHK-------KSTQNKLTATELTLLLCRCCDLFIGLAIGSSDKIRINSAQVHKHFETLMVSLQKKT-------ITLYNAGHAIDWINSKPWIGHLVLNLIELEAESPAKELIDQMKLVANKAQMTICFSVEAYLKQCMDGTIAMRQVVAEIPKFEAAVSIVKKKTGSMFKFASAIRHPAIINLAPRNFPNLSTAANYWKKWHSPSFAGFKALKVTPGAAISMLQLAATRILREVRPIQSG-------------------
>Poa/ABGA01086692
-----------DAMDRSGLTDLQGRF-ELSGKNRQYPLDALEPQPSIGDIKDIKKAAKSMLDPAHKSHFHPVTPSLVFLYFIFDGLHEALLSVGVSKRSNIVVGNENKEMGTPYTSGF----KDMPNFIALEKSSVLRHCYDLLIGVAAGSSDKICTSSLQVQRRFKAMMASVGRLSHGESADLLISYNAESAIDWISSRQWVGELMFTFLFGDFESPLRKLHKSS-LPRKHR-QPI------ML-ECFMAPLLCGPLCRRSQSLGRKKTMVKKALGKYFEFGGLLCHPIIGDLSP-MFPNIATVANYWAKMSNPTFLGFKAPDVIPGSTI---------------------------------------
>Poa/ABGA01196413
-------------MEDPDSSKPPSA-PELSGKFGQYPAHVDEPHPGTGEVEDLEH--------------HPITAS-VFLCFLFEVLTESLIRRTL--QGVVSCDSSSGKNKI-KTP--YGEILKGKDLTSFEISSVPRHCCDPVGNIVAGSRDKMHANSLQAQK-FKTLMVSLQRPTHRDGANLSLNYNAGLATNWFNSRPWVGSLVCALITEN--SRPRKRATRPG-TSGW-SANDNILYHQDVPRSVYGLMYCTTVSCNQDCCIRGERHLPGKHTESFLSMGECTTPL-FEVSPRMLPNLATVANYWAERLNPAYSGFKAPDIMPGANI---------------------------------------
>Poa/ABGA01377867
---------------------------ELSGKSRQYPADALEPQPGIGDVKDIEKAAKSMLDPVHRSHFHLVTPSLVFLCFIFDGLHKALLSVGVSKRSNIVIGNENKETGTLYASKFEDVLPT---FTALEMSSILRHCCDLLIGVAAGSSDPIRTNSLEVQRQFKAMMISIGRPLHSESADLLISYNAGPAIDWINSRPWVGGLMFTFLFGEFESPARELLDQVKVVANKAQMTTYYTVKMFLDQCVDGSIALPAVVSEIPVFEQKKALVKKALGDFFEFGAVLCHPVIGELSPRMFPNLATAANYWAKRRSPTFSGFEALDFIPGSTITFPLLQMASARKISRGSD---MDPYTVNILRGYGISGF-
>Poa/ABGA01388722
-----------------DTSEPLSALPEPSGKFGQYPSNADEPHPGTGEVEDIEQ-----LNQCLIQHFHLIKTSLIFLCFLFHGIHENLLTVGVSKEAYLMTSVNGKN----KTKMLYGQ--------------------------------------------FKTVTIALQQPTRGDCANLLLSYNAGPVIDWLKSRPWLRSFVFGLI------PGKELFDQIKPVAGRA-MTAYYTIKIFLEQCMDGSSVLPSVVTDIVVFKEKEKLV-KAL-KFFEYGGALYHPVMVELSPSKLPDLAAVANYWAKRFNQTYSGFKAPNIIPGANIILPLIQMVPSRQASSGT--GNMDT-TLNILKNFGMTG--
>Pp/AJFE02104723
-------------------------------------------------------------------------------------------------------------------------KATKGRICNLHSWSYHLYCTVVIC-LALGSSDRIRASSLQVQKQFKTLMIALQQPTHGDCANLLLSYNPVIGLSEDHG-DHLSLV--NLSLVEFESPGKELLDQIKLVAGRA-MTAYYTIKMFLEQCMDGSIVLPSVVTDVV-FKEKEKLV-KAL-KFFEYGGALYHPVMVELSPSKLPDLAAVANYWAKRLNQTYSGFRAPNIIPGANI---------------------------------------
>Pp/AJFE01104638
--------------EPMDTSEPLSALPEPSGKFGQCPSDADEPHPGTGEVEDIEQ-----LNQCLIQHFHLIKTSLIFLCFLFHGIHENLLTVGVSKEAYLVTSVNGKN----KTKMLYGQ------------------------------------------------------------------------------------------------PGKELLDQIKLVAGRA-MTAYYTIKMFLEQCMDGSIVLPSVVTDVV-FKEKEKLV-KAL-KFFEYGGALYHPVMVELSPSKLPDLAAVANYWAKRLNQTYSGFRAPNIIPGANI---------------------------------------
>Pp/AJFE01052936
---------------------------ELSGKNRQYPLDALEPQPSIGDIKDIKKAAKSMLDPAHKSHFHPVTPSLVFLCFIFDWLHQALLSVGVSKRS---NTVVGNENEEMGTPYASGFKDMP-NFIALEKSSVLRHCCDLLIGVAAGSSDKICTSSLQVQRRFKAMMASIGRLSHGESADLLISYSAESAIGWISSRPWVGELMFTFLFGDFESPLHKLRKSS-LPRKH-R-QPINAVRMFLDQCMVGSIALRAIVSEIPVFEEKKNN------------------------------------------------FKAPDVIPGSTI---------------------------------------
>Pp/AJFE01073334
---------------------------ELSGKSRQYPADALEPQPGIGDVKDIEKATKSMLDPAHRSYFYLVTPSLVFLCFIFDGLHKALLSVGVSKRSNIVIGNENKETGTLYASKF---EDVLPAFTALEMSSILRHCCDLLIGVAAGWSDPICTNSLQVQRQFKAMMISIGRPLHSESADLLISYNAGPAIDWINSRPWVGGLMFTFLFGEFESPACELLDQVKVVASKAQMTTYYTVRMFLDQCVDGSTALPAVVSEIPVFEQKKALAKKVLGDFFEFGGVLRHPVIGVLSPQMFPNLATAANYWAKRRNSTFSGFEALDFIPGSTITFPVLQMASAQKISRGSD---------------------
>Prc/JZKE01143644
--------------------------------------------PGIGKVEALERNGKLMLNAKWRSKFNDVTLGLVFLCFVIDGLHDALNGVGSKREKFMKTVYRDGCHVSSLSF-F-GDP-VLHDGNCFNL-SCL-YPDRCGFPLFKQSKSQCRV----VQEKFNASMISMGWQEHKDTANLLLGYPSGALVDWIISKPWACTLVLQVLNISIQSPGKELREQICMVAKEA-MPTYNMIKGYLDHCMDGTILISSVALEIVKFKEAEIR---------------------------------------------------------------------------------------------------
>Pt/AADA01076399
---------------------------ELSGKSRQYPADALEPQPGIGDVKDIEKATKSMLDPAHRSYFYLVTPSLVFLCFIFDGLHKALLSVGVSKRSNIVIGNENKETGTLYASKF---EDVLPAFTALEMSSILHHCCDLLIGIAAGWSNPICTNSLQVQRQFKAMMISIGRPLHSESADLLISYNAGPAIDWINSRPWVGGLMFTFLFGEFESPACELLDQVKVVASKAQMTTYYTVRMFLDQCVDGSTALPAVVSEIPVFEQKKALTKKVLGDFFEFGGVLRHPVIGVLSPQMFPNPSNSS----------------------------------------------------------------
>Pt/NW_001220649
---------------------------ELSGKSRQYPADALEPQPGIGDVKDIEKATKSMLDPAHRSYFYLVTPSLVFLCFIFDGLHKALLSVGVSKRSNIVIGNENKETGTLYASKF---EDVLPAFTALEMSSILHHCCDLLIGIAAGWSNPICTNSLQVQRQFKAMMISIGRPLHSESADLLISYNAGPAIDWINSRPWVGGLMFTFLFGEFESPACELLDQVKVVASKAQMTTYYTVRMFLDQCVDGSTALPAVVSEIPVFEQKKALTKKVLGDFFEFGGVLRHPVIGVLSPQMFPNLATAANYWAKRRNSTFSGFEALDFIPGSTITFPVLQMASAQKISRGSD---MDPYTLNILRGYGISGF-
>Pt/NW_001240439
--------------EPMDTSEPLSALPEPSGKFGQCPSDADEPHPGTGEVEDIEQ-----LNQCLIQHFHLIKTSLIFLCFLFHGIHENLLTVGVSKEAYLVTSVNGKN----KTKMLYGQ------------------------------------------------------------------------------------------------PGKELLDQIKLVAGRA-MTAYYTIKMFLEQCMDGSIVLPSVVTDVV-FKEKEKLV-KAL-KFFEYGGALYHPVMVELSPSKLPDLAAVANYWAKRLNQTYSGFRAPNIIPGANI---------------------------------------
>Rr/JABR01191688
-----------------------------------------------------------------------------------------------------------------KIKTLYGEILKGKDLTSFEISSVPRHCCDRVGNVAAESRDTMCVNSLQAQK-FKTLMVSLQRPTHGDGTNLSLNYNAGLATNWFN-FETVGGITGLCFDNRIRVPGRATRPGYRLVAGRVRMTTCCTIRMFLDQCMDRSIALPSV-PRLL-YSRRKRRLPGKHMDSFLSMGPCTNPL-FEVSPWMLPNLAMVANYWAKRLNPANSGFKAPDIIPGANVTLTQMA---------------------------------
>Rr/JABR01078377
-----------------------------------------------------------------------------------------------------------------KIKTLYGEILKGKDLTSFEISSVPRHCCDRVGNVAAESRDTMCVNSLQAQK-FKTLMVSLQRPTHGDGTNLSLNYNAGLATNWFN-FETVGGITGLCFDNRIRVPGRATRPGYRLVAGRVRMTTCCTIRMFLDQCMDRSIALPSV-PRLL-YSRRKRRLPGKHMDSFLSMGPCTNPL-FEVSPWMLPNLAMVANYWAKRLNPANSGFKAPDIIPGANVTLTQMA---------------------------------
>Rr/JABR01044931
------------------------------GKFGQYPSDADEPHSGIGEVEDTEQ-----LNQCLIQHFHLIKTSLTFLCFLFHGIHDYLLTVGVSKESYLVTSFGGKN----KTKMLYGQ----------------------------GSSDRIRANSFQVQKQFRTLMVALQQPTRGDCANLLLSYNAGPVIDWLKSRPWLRSFVFGLI--EFESPGKELLDQIKLVAGRAQMTAYYTIKMFLEQCMDGSIVLPSVVTDTVVFKEKEKLV-KAL-KFFEYGGALRHPIMVELCPSKLPNLAAVANYWA-RLNQTYSGFKAPNIITGVDIILPLVQMVASRQASSRTETENMDT-TLNILKNFGMTG--
>Rr/JABR01085559
-----------------------------------------NPQPSIGDVKDIKKAAKSVLDPAHKSHFHPVTPSLVFLCFIFDGLHEALLSVGVSKRSNIVVGNKNKEMDTPCASGF----KDMPNFIALEKSSVLRHCCDLLIGVAAGSSDKICASSLQVQRSFKAMMASIGRLSHGESADLLMSYNAESAID-ISSRPWVGELMFTFLFGEFESP----LRKLRKSS-LSRKRR-QPI--ML-ECMAPLLYLP-LCLRSQSLRRKKTMVKKTLGKYFEFGDVLCHPIFRQLSPRMFPNLAAKANCWAKRSNPTFSGFKAPDIIPGSTI---------------------------------------
>Rr/JABR01038246
---------------------------ELSGKSRQYPADALEPQPGIGDVKDIEKAAKSMLDPAHRSHFHLITPSLVFLCFIFNGLHKALLSVGVSKRSNIVIGNENKETDTLYASKF---EDVMPNFTALEMSSILRHCCDLLIGIAAGWSDPICTKSLQIQRQFKAMMISIGRPLHGKSADLLISYNARPAIDWINSRPWVGGLMFTFLFGEFESPACELLNQVKVVANKAQMTTYYTVGMFLDQCMDGSIALPAVVSEIPVFEQKKALVKMALGDFFSHFELLRHPVIGELSPRMFPNLATAANYWAKRRNPTFSGFEALDFIPGSTITLPLVRMTSAQKISRGSD---------------------
>Sb/AGCE01121515
----RPLFTKEDAM---DSSEPPSALPEPCDKFGQYPSDADEPHPGIGEVEDIEQ-----LNQCLIQHFHLITTSFIFLCFLFHGIHENLLILGV------------------KTKMLYGQSHKRKDFTSLELPSVL-YCCDLLIGMVVGVK-QNPCQQSPGSERFNTLMVALQQLAHGDCTNLLLSYNAGPVIDWFKSRPWLR-FVFSLVTVEFESPGKELLDQIKLVAGRVQMTTYYTIEMFLLELLYCHQL-LILLYRKRNFLR---KLFESVLNMG---GALCHPVMVELSPWKFPNLAAV-----------------------------------------------------------------
>Sb/AGCE01066741
-------------------------------------------------------------------------------------------------------------------------------LTALEMSSILYHCCDLLIGIATGWSDQIRTNS-QVHRQFKAMMVSIGRPSHGESADLLISYDAGPAIDGINSRAWVGGFIFILLAC-----ACKLLDQVKVVAHKAQMATYYTLRTLLDQCMDGSIALPAVVSEIPVCQQKEVLV-KVLRNFFECGRVLCHPVIGELSPRMFPNLATAAKYWAKRRNPTFSGFQ-------------------------------------------------
>Sb/AGCE01075259
-------------------------------------------------------------------------------------------------------------------------------------SSVLHHCGHLLIGIVVGSSDKIRSNSILVQKRFYAMTAALV-APDSESANLLVGYSAGPAIDWINSHEWVGEFAFTFLFTKFKSPGKELLHQVKLVATKAQMTIVYIIQACLEQCMDETMKLPSI---ISDIIEFKRRL--RMDEFFGWAGALHHSAMLEIAPRMFPSLATAANFWMKRNNPTFTGFKALEIIPGSNLSLPLLQMAVQR-IKRGYINGPMDAQTLSVLSEYGV----
>Sb/AGCE01050342
----------------------------------------------------------SMFDPAFRATFHPATPNLLFLCCLTYGLHEGLIDAGASERSLLTV---EGKQTSTQSL-FKRTVTDQDRITKTEMASMLQHCCYLLIGVVIRSSD-IRSNPIQV-KRFRAMRVAPGRAADGETANLLIAHNAGPAIDWINSQSWVGEFVFALL---FKERSSRIRSSLLLLEPRLQ--------QFLLSRMDGTPALPSVFTDIVEFDKRLTNAKKKMGSLSGLAGALRHPITLELAPGTFPNLATAANYWTKRTNPTFTDFKDPNIIPGASLSLPLLQMVAQRPAKRGDTGGSMN----------------
>Sb/AGCE01000550
----------------------------LSGKVRQFPSDSADPCPGMGRKDDIENNTKSLLDPGFHQNFHPVTPSLVFLTLLFDGLHEALK-VGVNDRS----AITVGKQSLAPLL-FKKSLTDQDKVTWMEMASILPHYCDLLIGMVIGSSDKVRSNSIQIQKRLHGTMVALGGAPDGEGANLLVAHNAGPAIDWISSQSWVGELCLCISIQKI-ITGKELLDQVKPVAAGARMTIVFTVQAYLEQCMDRTPVIPSVLSDIVEIEQRITSAKNKMGDLFKLAGALRHPIVLKSLP-MFSEPCY-G-LLDQKNQSTFTGFNAPNVIPGSSLSLTLLKMAAQRCIKRGDAGGQMDGHTLAVLSCYGVSG--
>Sb/AGCE01118089
---------------------------ELSRKSRQYSLDVLEPTPSIGDVKDIKKAAKSVLDPANKSHFHPVTPSLVFLC---------FIFDGFNTRHY-VLV-ARGLIVIANKNKEMGTASSFKDMIALEKSLVLCHCCGLLIGIVAGSSVKIGTSSLQVQRQLKAMMASIGKLSHGESTDLMISYNAGSAISWISSRPWVEELIFTFLFGEFEFPECKLLGQVKLVAKKAQVTTCYAVRMFLDQCMDGSTALPAIVSEISVFEE-----EKKKQQLKRHWGSILSLVVYFASP-MFPNFATVANYRAKRSNPTFSGFKAPGVIPGLVVTLPLLQITSTCKISKGSIGG-------------------
>Rn/NW_001084656a
------------------------------------------PNVGIGRKRDIDISTLSVLSREHRTRFHPATGSLMFMCYLFPELWEALCSAGVPEWSYLSSPVQGKDRAAYEPLVCCLEGSKELVIISLEISSTVGHCCTLLIGLVIGSC-ENL-RL-MSQHPVKTLLVILGKSGYAVSETCLNTYQPSASVDWFTSQSWVGSLLFGFLATKFKSPGKELID-IPMVASYAQMTVYVLIKQFLELCMDGTIALSQVVYGMPPFLSMEKNLKRSLGEWFEFTGALRHGDSIKLAPRAFPNLFSTALFWNK-ESATMMAFKAPVIQPGSTLTEPLLCRA-EQQIRRPRIGGEMSPNVQAVLRAIGITGFT
>Rn/NW_001084656b
---------------------------KLSSDCREYPGDATDPHPGIGKRRETDIDTLSMLNHEHRAVSSSHW-QLDIYVLPIPRDVESPAVAGVSERSYLTTPVQDKDGPSYETPVPHQEGVKE-VLVSLEMSSIVGHFCILLIRLVIGSSGKI-SGLKQIKHQVAELRPSKTRPC-S-NAPQLL---PAKCCHSLAQLPLVRSLLFGFLSIKFRSP-KEIMNQTWMEASYAQMTTYVLNKQ-LEQCMDGTIALSKVAFEILPFLSVEKIFKKHLSEWFEFIGALWQNDSIKLVPGAFLNFSAAALFGSKLQSAMMMAFKANLVQP------WSLIT-G-SQIIQSGIGGEMSSGIQAVLKVIDIRDFN
>Rn/NW_001084736
---------------------------KLSDSF-QLPKESTDPHPGIGKKRGTEINALSLLNREHGAKLHPAPTSLLFVCYLIPGLQEALSA-----CRSVQTKDSLAGETAVLPV-WMGSRSTQ----SLHSSCMLGHGRTLVIGLAIESSEKVHSGSKQTEGRFKTLVVTIGKSGHGESATHLSMSQPRASVHWLNSQPWGVSLLLGLLSTKFKSPGKD----LHMVASYAQMLAYVMIKQHLDRCMARTTALLQAANEILPFLSTERDLKKGLGEWFESIGAIKHSDSMTLD-QAFPNLSLAAHFWSKRESAATTVCKAPVIQP-------------------------------------------
>Rn/NW_001084830
--------------------------------------------------------------------------------------------------------------------------------------------------------------------------------------------------------------LFGFFSTRFQSPGKEIMDQI-MAASYDQMTC-VLIKQYLGQCVDRTIALPQVAFEILTFLTVEKSL----GDWFEFMGTL-HNDTIKLAPRAFPSLSSAALFWSKHESATMMAFKAPVVKPGSTLTEPLLCQA-EYQIIRSGIG-EMSPE--------------
>Tm/AHIN01118393
--------------------------------------------------------------------FNEVTPELIFLCYLMAGLHEALAGAGVKRSAYISMSEDI-RQTIKVTASFYWDPSKPPSLVALVGSSIYKFGCDVLFGVV-RSSAKIHSSVGQVRKRFNTFMVSIGKDEYKDTANLLIGYLTGPVIDWINQQSWVGSFVFNLISTAFESPEKKIMEQVHMMASYAQITT-NMIHGYLQQCMDGTVAVRPVVHEIPAFMETSKNVKAQLGNLFEYGGAI-HSAVAELAPWKLPNLSTAANYWTKKHTPSRGAFPA------------------------------------------------
>Tm/AHIN01126948
-------------------------------------------------------NANGMLDPE-----YPAAPGLIFLCLIIDGLHKALTTIGANPSSRIRI-VKDGTLKVTSVLSFYPKSLSGKTKLNLETASMYTLVSDILFDVVVGSSNQI-SNSEQVKSRFKAFIISISRPELKDVSNLLVGYLSGHTIDWINRQPWVGSFVYAILNAKFDSPGKELMNQVWMVESYSQMTTYNTIRAYIGQCQDATIAVSAVALEILLFFVTERRIQDTLGQNFQNAGALPHPEVLRLAPKEFPNLSTAANY-TKKTIPSYAGFQAEERTPGSTITLPTLA---AASVYDGDDPDFMEEDVATI-KSTGTTGCS
>Tm/AHIN01100308
------------AMEDQSKLQP------LRGRIAVLTENTVEKGPGIGKLEDLYLNAKTFFDLAWRSRFNEVIPGLIFLCYVIEGLREALASARV------------------------------------------------VIWSVVGSSAKICSNAEQVRKRYNTFMESIGKNEYKNTANLLVVYPAGPVMHWIN-QMRVESLVYSLISTDFGSPEKEMMEQVHMVASYVQMTMCSTVCRYLEQCMDGTIALRLVVHEIPAFIETSKYVKARLGNFFEYGGAF-HSAVSEFEPQKFPNLSTAANYWTKKHTPSYCAFAAPERAPGATVTISMLA---------------------------------
>Tm/AHIN01080543
------------------------------------------------------------------------------------------------------------------TAKFYWDVSNRPPLVTLEIASIYKFGCDVLFGVVVGSSAKIRSNA-QVRRRFNAFTVLIGKDEYKDPANLFG-YPAGQVIDWIS-QPWVGPFVFSLITIGF-SPRKELTEQALMVASYAQMTTCNTIHEYSEQCMDGTIALRLVVYEIPAFLETSKNVRT-------LLGNYRH----------------------------------------------------------------------------------
>Tm/AHIN01116342
-----------------------------------------------------------------------------------------------------------------------------------------------------------------------------------------------DQFDWINAQPWAGALMYGLLTIEFTSPRKELMDQVKMVSSYFQMTTYNTIGTYLSQCFDGTIAIPLVANEIPPFLEAEKHIRN--------LGTICHPEVLRLA-------LTAANYWNKKNTPSYAGFQAPEHTPGTTIATPMLVSESARKINEGDDLSSIAKEVAAILQIVGIT---
>Tm/AHIN01138425
---------------------------------------------------------------------------------------------------------------------------------------------TLNILVALFKDSRDNSHMRTAENRFKAFKAAVNTDMEH---TPYPAINVSAYVIYLSLQPWCHRVLRRILSTKFTGPAEQMMVQVHMVARWSQMTTLNAIKRFLNECDSSLILIPEVKEEIPKFHEAYERLREKTGEWFPYAKAIKHPEAQKVKTAAFPNLASAALYHAAETTPTMRNYRAGKHIRG-GLPETTLKSAFERKISREERASGITGEVS------------
>Tm/AHIN01138426
--------------------------------------------------------------------------------------------------------------------------------------------ATLNILVALFKDSRDNSHMRTAENRFKAFKAAVNTDMEH---TPYPAINVSAYVIYLSLQPWCHRVLRRILSTKFTGPAEQMMVQVHMVARWSQMTTLNAIKRFLNECDSSLILIPEVKEEIPKFHEAYERLREKTGEWFPYAKAIKHPEAQKVKTAAFPNLASAALYHAAETTPTMRNYRAGKHIRG-GLPESTLKSAFERKISREERASGITGEVS------------
>Tm/AHIN01030712
------------------------------------------------------------------------------------------------------------------------------------------------------------------------------RPNYGEISCMFNLKNAANVLDILLDQLLTGSTLLEPLCMGFSTPTEEFMGQVKMVSSYSQMTTYNTVRAYISQCHDGIIAIPLVDSEIPTFLEAEKHMRGVLRKDIHYAGAIQHPEALKLAPMEFPNLSTATNYWNKN-TLSYTGFQAPERTPGSSLTIPIPVTAPARWVRHGDDDINMDKAIAAILKNIGISG--
